# Supplementary material for: Tumor-associated neutrophils upregulate Nectin2 expression, creating the immunosuppressive microenvironment in pancreatic ductal adenocarcinoma
Source: J Exp Clin Cancer Res. 2024 Sep 11;43:258. doi: 10.1186/s13046-024-03178-6 (PMC11389261; doi:10.1186/s13046-024-03178-6)
Supplement: Supplementary file 9 — Supplementary Material 9 [file 13046_2024_3178_MOESM9_ESM.xlsx]

## Sheet: a. CD45+ cell cluster signature
Supplementary table 1a. Signature of CD45+ cells
	p_val	avg_logFC	pct.1	pct.2	p_val_adj	cluster	gene
CCL5	0	1.86837	0.951	0.322	0	0	CCL5
GZMK	0	1.62693	0.547	0.134	0	0	GZMK
CD8A	0	1.45754	0.49	0.08	0	0	CD8A
GZMA	0	1.31516	0.737	0.219	0	0	GZMA
GZMH	0	1.25901	0.396	0.074	0	0	GZMH
CCL4	0	1.22696	0.684	0.29	0	0	CCL4
NKG7	0	1.1625	0.756	0.219	0	0	NKG7
CST7	0	1.15144	0.667	0.239	0	0	CST7
KLRK1	0	1.12916	0.486	0.121	0	0	KLRK1
CD8B	0	1.06773	0.313	0.041	0	0	CD8B
CCL4L2	0	0.993735	0.299	0.151	0	0	CCL4L2
CD3D	0	0.988121	0.696	0.328	0	0	CD3D
CD3G	0	0.897783	0.57	0.262	0	0	CD3G
CTSW	0	0.86945	0.436	0.155	0	0	CTSW
CD3E	0	0.85773	0.628	0.316	0	0	CD3E
KLRD1	0	0.847801	0.405	0.122	0	0	KLRD1
IL32	0	0.820742	0.802	0.49	0	0	IL32
DUSP2	0	0.812873	0.642	0.439	0	0	DUSP2
CD2	0	0.769513	0.639	0.349	0	0	CD2
KLRG1	0	0.766595	0.258	0.081	0	0	KLRG1
GZMB	0	0.762496	0.324	0.104	0	0	GZMB
GZMM	0	0.75043	0.354	0.139	0	0	GZMM
CXCR4	0	0.740975	0.811	0.63	0	0	CXCR4
TRBC2	0	0.727798	0.558	0.326	0	0	TRBC2
APOBEC3G	0	0.709992	0.325	0.168	0	0	APOBEC3G
PIK3R1	0	0.695097	0.509	0.418	0	0	PIK3R1
CD96	0	0.674569	0.395	0.201	0	0	CD96
RUNX3	0	0.665879	0.397	0.241	0	0	RUNX3
HCST	0	0.664296	0.604	0.451	0	0	HCST
IKZF3	0	0.658194	0.396	0.214	0	0	IKZF3
RESF1	0	0.652468	0.584	0.479	0	0	RESF1
TRAC	0	0.64653	0.475	0.264	0	0	TRAC
ITM2A	0	0.644516	0.365	0.212	0	0	ITM2A
SYTL3	0	0.63586	0.334	0.192	0	0	SYTL3
PTPN22	0	0.630254	0.332	0.207	0	0	PTPN22
GNLY	0	0.628766	0.306	0.143	0	0	GNLY
SH2D1A	0	0.627587	0.266	0.114	0	0	SH2D1A
PARP8	0	0.625155	0.37	0.235	0	0	PARP8
PLAAT4	0	0.619765	0.518	0.389	0	0	PLAAT4
FYN	0	0.614393	0.465	0.305	0	0	FYN
GPR174	0	0.610024	0.251	0.113	0	0	GPR174
PPP2R5C	0	0.60634	0.54	0.445	0	0	PPP2R5C
CLEC2B	0	0.603578	0.47	0.383	0	0	CLEC2B
PTPRC	0	0.595931	1	1	0	0	PTPRC
TRBC1	0	0.589092	0.389	0.233	0	0	TRBC1
PYHIN1	0	0.585299	0.282	0.131	0	0	PYHIN1
TUBA4A	0	0.578888	0.336	0.237	0	0	TUBA4A
STK17A	0	0.565144	0.504	0.378	0	0	STK17A
SRSF7	0	0.55136	0.691	0.634	0	0	SRSF7
EVL	0	0.549303	0.482	0.375	0	0	EVL
CLEC2D	0	0.548246	0.422	0.281	0	0	CLEC2D
CBLB	0	0.542454	0.277	0.186	0	0	CBLB
PRF1	0	0.542186	0.336	0.126	0	0	PRF1
LCK	0	0.540832	0.34	0.197	0	0	LCK
EMB	0	0.533623	0.453	0.358	0	0	EMB
PRKCH	0	0.531051	0.287	0.177	0	0	PRKCH
ETS1	0	0.525657	0.516	0.373	0	0	ETS1
BCL11B	0	0.520169	0.449	0.288	0	0	BCL11B
ACAP1	0	0.495167	0.383	0.272	0	0	ACAP1
AKNA	0	0.491536	0.325	0.238	0	0	AKNA
LIME1	0	0.491171	0.298	0.201	0	0	LIME1
SLFN5	0	0.489813	0.433	0.357	0	0	SLFN5
IL2RG	0	0.482149	0.504	0.408	0	0	IL2RG
ZFP36L2	0	0.473116	0.793	0.749	0	0	ZFP36L2
CD52	0	0.470394	0.613	0.499	0	0	CD52
CD69	0	0.463148	0.671	0.498	0	0	CD69
RASGRP1	0	0.459327	0.278	0.18	0	0	RASGRP1
CD7	0	0.459001	0.37	0.237	0	0	CD7
SKAP1	0	0.458908	0.312	0.203	0	0	SKAP1
HLA-A	0	0.455465	0.95	0.916	0	0	HLA-A
HLA-C	0	0.445699	0.934	0.906	0	0	HLA-C
BTG1	0	0.44064	0.897	0.844	0	0	BTG1
STK4	0	0.437297	0.569	0.545	0	0	STK4
SEPTIN7	0	0.436729	0.649	0.64	0	0	SEPTIN7
CORO1A	0	0.432005	0.53	0.475	0	0	CORO1A
TSC22D3	0	0.413332	0.623	0.618	0	0	TSC22D3
HLA-E	0	0.397514	0.847	0.824	0	0	HLA-E
SYNE2	0	0.390516	0.523	0.43	0	0	SYNE2
HLA-B	0	0.386449	0.964	0.938	0	0	HLA-B
LCP1	0	0.376254	0.674	0.627	0	0	LCP1
B2M	0	0.347321	0.999	0.997	0	0	B2M
IL2RB	0	0.296213	0.254	0.148	0	0	IL2RB
MALAT1	0	0.289256	1	0.998	0	0	MALAT1
CALM1	0	0.286174	0.816	0.816	0	0	CALM1
DDX5	0	0.283017	0.851	0.869	0	0	DDX5
TMSB4X	0	0.268246	0.989	0.983	0	0	TMSB4X
RPS26	0	0.261438	0.804	0.807	0	0	RPS26
ARAP2	1.17025e-305	0.499262	0.304	0.221	3.59688e-301	0	ARAP2
SLC38A1	1.3515e-291	0.453263	0.359	0.279	4.15396e-287	0	SLC38A1
ID2	2.18112e-283	0.429871	0.493	0.44	6.7039e-279	0	ID2
HLA-F	1.68964e-275	0.449764	0.465	0.429	5.19327e-271	0	HLA-F
DUSP4	1.74308e-271	0.570301	0.252	0.173	5.35752e-267	0	DUSP4
PCED1B-AS1	4.20219e-267	0.415912	0.388	0.313	1.29159e-262	0	PCED1B-AS1
PTPN7	6.68607e-267	0.461183	0.287	0.207	2.05503e-262	0	PTPN7
CD99	1.5238e-260	0.440676	0.483	0.46	4.68356e-256	0	CD99
TNFAIP3	8.98764e-257	0.351464	0.557	0.507	2.76244e-252	0	TNFAIP3
GIMAP7	1.85733e-250	0.399348	0.39	0.313	5.70869e-246	0	GIMAP7
RGS1	6.13009e-250	0.472496	0.491	0.432	1.88415e-245	0	RGS1
RNF19A	1.02967e-240	0.527198	0.399	0.348	3.16481e-236	0	RNF19A
SYNE1	7.55292e-222	0.453887	0.275	0.205	2.32147e-217	0	SYNE1
ITGAL	3.39159e-218	0.432886	0.266	0.197	1.04244e-213	0	ITGAL
GBP5	2.91444e-214	0.404612	0.261	0.188	8.95783e-210	0	GBP5
ITGA4	4.46011e-214	0.42426	0.413	0.363	1.37086e-209	0	ITGA4
TENT5C	2.16606e-211	0.358296	0.274	0.199	6.6576e-207	0	TENT5C
ARHGDIB	1.0056e-209	0.284788	0.627	0.634	3.09081e-205	0	ARHGDIB
DDX24	1.77116e-208	0.376204	0.548	0.565	5.44385e-204	0	DDX24
PSMB9	2.25358e-206	0.431931	0.456	0.435	6.9266e-202	0	PSMB9
PDCD4	7.84041e-203	0.408164	0.423	0.386	2.40983e-198	0	PDCD4
FYB1	3.80622e-198	0.28195	0.591	0.573	1.16988e-193	0	FYB1
CD48	1.30534e-187	0.329074	0.505	0.478	4.0121e-183	0	CD48
CMC1	6.99865e-185	0.553757	0.259	0.203	2.15111e-180	0	CMC1
RAC2	2.76371e-175	0.382081	0.456	0.432	8.49455e-171	0	RAC2
CNOT6L	9.45919e-175	0.459985	0.372	0.331	2.90738e-170	0	CNOT6L
PIP4K2A	3.95368e-172	0.435476	0.329	0.283	1.2152e-167	0	PIP4K2A
IRF1	7.54165e-170	0.327091	0.516	0.497	2.318e-165	0	IRF1
GNG2	5.71787e-163	0.355935	0.269	0.209	1.75745e-158	0	GNG2
LBH	1.01364e-159	0.376159	0.261	0.202	3.11553e-155	0	LBH
ARL4C	2.04894e-155	0.273584	0.534	0.512	6.29762e-151	0	ARL4C
PFN1	1.19276e-150	0.251636	0.761	0.792	3.66607e-146	0	PFN1
GIMAP4	2.21303e-150	0.398648	0.386	0.352	6.80197e-146	0	GIMAP4
ISG20	5.36522e-145	0.360965	0.387	0.346	1.64905e-140	0	ISG20
STK17B	1.08117e-144	0.318348	0.513	0.507	3.3231e-140	0	STK17B
CEMIP2	3.23042e-139	0.47167	0.298	0.254	9.92902e-135	0	CEMIP2
RNF213	1.3509e-135	0.310438	0.532	0.553	4.15214e-131	0	RNF213
CCSER2	1.0246e-130	0.440722	0.267	0.224	3.14921e-126	0	CCSER2
KMT2A	6.93468e-129	0.392317	0.429	0.425	2.13144e-124	0	KMT2A
BTN3A2	2.20061e-127	0.411529	0.258	0.214	6.76379e-123	0	BTN3A2
SLA	4.97502e-126	0.467313	0.37	0.347	1.52912e-121	0	SLA
TERF2IP	2.54535e-122	0.417819	0.399	0.395	7.82338e-118	0	TERF2IP
ZBTB38	1.15381e-116	0.457849	0.319	0.294	3.54636e-112	0	ZBTB38
CYTIP	3.52104e-114	0.350059	0.422	0.41	1.08223e-109	0	CYTIP
WIPF1	8.98553e-114	0.362572	0.418	0.415	2.76179e-109	0	WIPF1
IFITM1	4.11089e-112	0.262766	0.39	0.345	1.26352e-107	0	IFITM1
LEPROTL1	2.9829e-107	0.353033	0.42	0.416	9.16825e-103	0	LEPROTL1
PSME1	4.41113e-101	0.303205	0.53	0.578	1.35581e-96	0	PSME1
ADGRE5	2.14899e-99	0.38327	0.356	0.339	6.60512e-95	0	ADGRE5
SUB1	1.82531e-97	0.270401	0.571	0.631	5.61026e-93	0	SUB1
C12orf75	4.13241e-97	0.300344	0.251	0.206	1.27014e-92	0	C12orf75
DNAJB1	2.53538e-85	0.356975	0.464	0.464	7.79275e-81	0	DNAJB1
TSPYL2	1.98149e-84	0.404138	0.264	0.23	6.0903e-80	0	TSPYL2
LYST	4.82428e-84	0.454679	0.284	0.26	1.48279e-79	0	LYST
CDC42SE2	2.7519e-83	0.363588	0.388	0.391	8.45825e-79	0	CDC42SE2
IKZF1	1.05483e-80	0.293212	0.395	0.384	3.24213e-76	0	IKZF1
PAXX	2.63134e-76	0.376189	0.293	0.274	8.08769e-72	0	PAXX
VAMP2	1.56806e-74	0.358902	0.367	0.367	4.8196e-70	0	VAMP2
FUS	4.06268e-74	0.263098	0.543	0.602	1.24871e-69	0	FUS
TRAF3IP3	1.13062e-68	0.287692	0.266	0.235	3.47506e-64	0	TRAF3IP3
SRSF2	4.75068e-67	0.317467	0.479	0.53	1.46017e-62	0	SRSF2
FNBP1	1.90993e-66	0.339539	0.385	0.392	5.87037e-62	0	FNBP1
MYH9	6.13332e-66	0.323731	0.466	0.503	1.88514e-61	0	MYH9
ABHD17A	3.45728e-63	0.344698	0.299	0.286	1.06263e-58	0	ABHD17A
ARHGEF1	1.28515e-60	0.327232	0.279	0.259	3.95003e-56	0	ARHGEF1
N4BP2L2	2.79534e-53	0.252039	0.526	0.59	8.59176e-49	0	N4BP2L2
SEMA4D	4.11068e-53	0.327744	0.253	0.233	1.26346e-48	0	SEMA4D
LINC-PINT	2.35981e-52	0.327869	0.379	0.385	7.25312e-48	0	LINC-PINT
ELF1	1.07236e-50	0.321634	0.46	0.512	3.29602e-46	0	ELF1
RSRP1	6.66455e-46	0.276853	0.469	0.517	2.04842e-41	0	RSRP1
SUN2	2.57432e-45	0.328063	0.257	0.244	7.91244e-41	0	SUN2
CELF2	2.02477e-41	0.276436	0.422	0.449	6.22333e-37	0	CELF2
APBB1IP	6.19508e-38	0.301553	0.344	0.356	1.90412e-33	0	APBB1IP
UTRN	1.66395e-37	0.305981	0.375	0.395	5.11431e-33	0	UTRN
PRDM1	9.33432e-37	0.320501	0.265	0.253	2.869e-32	0	PRDM1
TAGAP	2.40466e-34	0.312028	0.277	0.271	7.39097e-30	0	TAGAP
CCND2	4.74707e-34	0.279579	0.263	0.252	1.45906e-29	0	CCND2
BUB3	7.79681e-34	0.33415	0.28	0.282	2.39643e-29	0	BUB3
GYPC	6.92632e-29	0.277771	0.298	0.3	2.12887e-24	0	GYPC
EPB41	5.31116e-28	0.273242	0.268	0.263	1.63244e-23	0	EPB41
ARPC5L	1.86979e-26	0.321147	0.262	0.265	5.74698e-22	0	ARPC5L
MBP	7.37601e-22	0.279968	0.337	0.359	2.26709e-17	0	MBP
SEPTIN6	9.54666e-21	0.255463	0.349	0.37	2.93426e-16	0	SEPTIN6
YPEL5	2.32083e-19	0.271676	0.407	0.455	7.13329e-15	0	YPEL5
CCND3	2.99929e-19	0.265626	0.25	0.251	9.21863e-15	0	CCND3
KIF2A	4.82272e-19	0.288869	0.259	0.263	1.48231e-14	0	KIF2A
NAP1L4	7.98696e-19	0.325537	0.298	0.316	2.45487e-14	0	NAP1L4
ATF7IP	9.65823e-19	0.313983	0.293	0.308	2.96855e-14	0	ATF7IP
KLF13	1.4918e-18	0.287008	0.28	0.291	4.58519e-14	0	KLF13
DDX6	8.42699e-18	0.28246	0.361	0.399	2.59012e-13	0	DDX6
RGCC	6.40222e-16	0.25368	0.349	0.362	1.96779e-11	0	RGCC
KMT2E	1.46205e-14	0.252162	0.412	0.469	4.49376e-10	0	KMT2E
SP100	4.60373e-14	0.258757	0.426	0.492	1.415e-09	0	SP100
CDKN1B	5.04184e-14	0.27249	0.303	0.32	1.54966e-09	0	CDKN1B
C9orf78	1.10416e-10	0.289148	0.32	0.355	3.39376e-06	0	C9orf78
UBE2S	8.75412e-08	0.260648	0.287	0.31	0.00269067	0	UBE2S
PRPF38B	1.24279e-07	0.280817	0.37	0.426	0.00381985	0	PRPF38B
NCOR1	3.23319e-07	0.296996	0.331	0.377	0.00993753	0	NCOR1
GCC2	1.16753e-06	0.261542	0.374	0.426	0.0358853	0	GCC2
GLS	1.30819e-06	0.272322	0.345	0.392	0.0402084	0	GLS
ATM	2.02052e-06	0.256091	0.331	0.368	0.0621026	0	ATM
BRD2	6.31813e-05	0.26879	0.328	0.375	1	0	BRD2
PTGER4	6.52487e-05	0.256279	0.275	0.298	1	0	PTGER4
CCNH	0.00039292	0.258887	0.267	0.293	1	0	CCNH
WNK1	0.000532869	0.296522	0.338	0.395	1	0	WNK1
IL10RA	0.0013191	0.25273	0.246	0.267	1	0	IL10RA
PPP1R12A	0.00257776	0.270519	0.336	0.391	1	0	PPP1R12A
SMARCA2	0.00638446	0.255228	0.259	0.287	1	0	SMARCA2
DNAJC1	0.00989587	0.270315	0.232	0.256	1	0	DNAJC1
IL7R	0	1.67137	0.899	0.298	0	1	IL7R
LTB	0	1.20928	0.701	0.246	0	1	LTB
KLRB1	0	0.937744	0.426	0.172	0	1	KLRB1
TCF7	0	0.771506	0.423	0.12	0	1	TCF7
CCR7	0	0.762459	0.312	0.057	0	1	CCR7
SPOCK2	0	0.747448	0.534	0.176	0	1	SPOCK2
RPS12	0	0.713405	0.977	0.946	0	1	RPS12
CD691	0	0.701166	0.785	0.478	0	1	CD69
RPL34	0	0.697693	0.962	0.91	0	1	RPL34
RPS29	0	0.690076	0.929	0.856	0	1	RPS29
BCL11B1	0	0.687383	0.618	0.256	0	1	BCL11B
LDHB	0	0.683386	0.609	0.37	0	1	LDHB
RPS27	0	0.674393	0.979	0.945	0	1	RPS27
RPS6	0	0.672192	0.967	0.911	0	1	RPS6
RPL32	0	0.662216	0.969	0.929	0	1	RPL32
RPL21	0	0.649482	0.963	0.909	0	1	RPL21
RPS25	0	0.646535	0.937	0.859	0	1	RPS25
RPS3A	0	0.640914	0.973	0.931	0	1	RPS3A
RPL30	0	0.638297	0.97	0.93	0	1	RPL30
RORA	0	0.626786	0.482	0.217	0	1	RORA
RPSA	0	0.625423	0.915	0.814	0	1	RPSA
RPS3	0	0.625345	0.967	0.913	0	1	RPS3
RPS27A	0	0.624271	0.977	0.939	0	1	RPS27A
TNFAIP31	0	0.622229	0.684	0.48	0	1	TNFAIP3
RPL9	0	0.619458	0.957	0.891	0	1	RPL9
RPL3	0	0.619341	0.963	0.894	0	1	RPL3
GIMAP71	0	0.618061	0.558	0.277	0	1	GIMAP7
RPS18	0	0.617808	0.979	0.945	0	1	RPS18
LEF1	0	0.610766	0.26	0.046	0	1	LEF1
CD521	0	0.608717	0.757	0.47	0	1	CD52
RPLP2	0	0.604394	0.955	0.893	0	1	RPLP2
KLF2	0	0.604088	0.589	0.453	0	1	KLF2
CD3E1	0	0.591629	0.7	0.312	0	1	CD3E
RPL11	0	0.590428	0.972	0.929	0	1	RPL11
RPL13	0	0.589645	0.989	0.97	0	1	RPL13
TRAC1	0	0.586628	0.58	0.248	0	1	TRAC
SARAF	0	0.578236	0.776	0.602	0	1	SARAF
EEF1A1	0	0.5748	0.988	0.965	0	1	EEF1A1
EEF1B2	0	0.573988	0.869	0.759	0	1	EEF1B2
PRKCQ-AS1	0	0.573555	0.292	0.077	0	1	PRKCQ-AS1
RPL5	0	0.573199	0.936	0.857	0	1	RPL5
RPS20	0	0.571929	0.902	0.808	0	1	RPS20
RPL38	0	0.570775	0.868	0.777	0	1	RPL38
RPS15A	0	0.569812	0.969	0.927	0	1	RPS15A
TPT1	0	0.568716	0.99	0.976	0	1	TPT1
LEPROTL11	0	0.566193	0.599	0.374	0	1	LEPROTL1
CD21	0	0.564546	0.697	0.347	0	1	CD2
RPS8	0	0.564528	0.971	0.932	0	1	RPS8
RCAN3	0	0.560239	0.383	0.156	0	1	RCAN3
RPS13	0	0.558492	0.937	0.879	0	1	RPS13
RPL13A	0	0.556368	0.971	0.92	0	1	RPL13A
RPS14	0	0.555454	0.97	0.932	0	1	RPS14
RPL17	0	0.554194	0.964	0.907	0	1	RPL17
ZFP36L21	0	0.551261	0.872	0.732	0	1	ZFP36L2
RPS21	0	0.551119	0.92	0.847	0	1	RPS21
RPL10A	0	0.550649	0.931	0.844	0	1	RPL10A
RPL31	0	0.547773	0.808	0.7	0	1	RPL31
RPL23A	0	0.545732	0.941	0.87	0	1	RPL23A
RPL35A	0	0.541683	0.931	0.862	0	1	RPL35A
RPL39	0	0.538957	0.963	0.923	0	1	RPL39
CD3G1	0	0.534792	0.622	0.263	0	1	CD3G
RPL37	0	0.532646	0.945	0.897	0	1	RPL37
RPL14	0	0.53075	0.95	0.892	0	1	RPL14
RPL6	0	0.530521	0.948	0.883	0	1	RPL6
FLT3LG	0	0.530394	0.275	0.064	0	1	FLT3LG
RPL22	0	0.530226	0.873	0.785	0	1	RPL22
CD3D1	0	0.527152	0.739	0.334	0	1	CD3D
RPL36A	0	0.526309	0.871	0.777	0	1	RPL36A
RPL36	0	0.525098	0.923	0.851	0	1	RPL36
RPL10	0	0.523469	0.99	0.969	0	1	RPL10
SOCS1	0	0.522181	0.43	0.215	0	1	SOCS1
RPS23	0	0.521086	0.959	0.912	0	1	RPS23
NOP53	0	0.515124	0.59	0.421	0	1	NOP53
RPL19	0	0.514197	0.969	0.927	0	1	RPL19
TRBC21	0	0.512863	0.61	0.323	0	1	TRBC2
RPS4X	0	0.510649	0.963	0.911	0	1	RPS4X
RPS28	0	0.510402	0.962	0.921	0	1	RPS28
JUNB	0	0.508542	0.853	0.759	0	1	JUNB
RPLP1	0	0.508391	0.989	0.97	0	1	RPLP1
RPS4Y1	0	0.507582	0.371	0.242	0	1	RPS4Y1
RPL18A	0	0.505133	0.962	0.915	0	1	RPL18A
CD481	0	0.501841	0.663	0.442	0	1	CD48
GPR171	0	0.498505	0.269	0.099	0	1	GPR171
GAS5	0	0.494362	0.642	0.473	0	1	GAS5
CAMK4	0	0.49346	0.301	0.083	0	1	CAMK4
PBXIP1	0	0.492939	0.368	0.168	0	1	PBXIP1
RPS261	0	0.489117	0.855	0.795	0	1	RPS26
RPL7	0	0.486643	0.909	0.828	0	1	RPL7
PIK3IP1	0	0.483236	0.4	0.202	0	1	PIK3IP1
RPL27A	0	0.480198	0.925	0.842	0	1	RPL27A
RPS19	0	0.476959	0.971	0.93	0	1	RPS19
PCED1B-AS11	0	0.474777	0.511	0.288	0	1	PCED1B-AS1
RPL41	0	0.472743	0.979	0.954	0	1	RPL41
RPS16	0	0.472514	0.945	0.879	0	1	RPS16
TRAT1	0	0.471648	0.299	0.083	0	1	TRAT1
RPL18	0	0.470836	0.958	0.902	0	1	RPL18
RPL27	0	0.466935	0.836	0.749	0	1	RPL27
RPL4	0	0.466596	0.801	0.685	0	1	RPL4
TRBC11	0	0.465783	0.435	0.229	0	1	TRBC1
RPS5	0	0.463245	0.91	0.827	0	1	RPS5
EEF1G	0	0.458944	0.819	0.706	0	1	EEF1G
CXCR41	0	0.458403	0.829	0.633	0	1	CXCR4
SELL	0	0.456484	0.301	0.152	0	1	SELL
RPS2	0	0.45641	0.974	0.925	0	1	RPS2
RPL26	0	0.454237	0.963	0.915	0	1	RPL26
NOSIP	0	0.453131	0.314	0.185	0	1	NOSIP
GPR183	0	0.451963	0.469	0.272	0	1	GPR183
ITK	0	0.449247	0.331	0.127	0	1	ITK
TOMM7	0	0.445459	0.72	0.603	0	1	TOMM7
ETS11	0	0.445304	0.619	0.355	0	1	ETS1
BIRC3	0	0.443048	0.518	0.335	0	1	BIRC3
BTG11	0	0.440834	0.944	0.836	0	1	BTG1
FXYD5	0	0.438215	0.634	0.492	0	1	FXYD5
IKZF11	0	0.437974	0.551	0.348	0	1	IKZF1
RPL28	0	0.433493	0.978	0.952	0	1	RPL28
CD6	0	0.432169	0.277	0.093	0	1	CD6
RPS7	0	0.431434	0.959	0.908	0	1	RPS7
RPLP0	0	0.430066	0.886	0.803	0	1	RPLP0
RAPGEF6	0	0.428925	0.356	0.186	0	1	RAPGEF6
RPL29	0	0.41818	0.935	0.883	0	1	RPL29
RPL24	0	0.417667	0.92	0.848	0	1	RPL24
RPS10	0	0.415842	0.442	0.314	0	1	RPS10
BCL2	0	0.409409	0.316	0.156	0	1	BCL2
INPP4B	0	0.40719	0.302	0.13	0	1	INPP4B
RPS15	0	0.405482	0.948	0.903	0	1	RPS15
RPL35	0	0.404328	0.901	0.83	0	1	RPL35
RPS17	0	0.402125	0.78	0.7	0	1	RPS17
IL321	0	0.40195	0.807	0.502	0	1	IL32
RPL23	0	0.400196	0.857	0.779	0	1	RPL23
RPL12	0	0.395739	0.95	0.911	0	1	RPL12
SOCS3	0	0.395352	0.422	0.298	0	1	SOCS3
PDE3B	0	0.393796	0.28	0.134	0	1	PDE3B
ARHGAP15	0	0.393149	0.335	0.168	0	1	ARHGAP15
CLEC2D1	0	0.392916	0.491	0.271	0	1	CLEC2D
C12orf57	0	0.392722	0.519	0.366	0	1	C12orf57
OXNAD1	0	0.390361	0.285	0.12	0	1	OXNAD1
SNHG6	0	0.390241	0.544	0.416	0	1	SNHG6
PDCD41	0	0.385631	0.523	0.364	0	1	PDCD4
EIF3E	0	0.382117	0.634	0.519	0	1	EIF3E
PTGER41	0	0.378248	0.402	0.267	0	1	PTGER4
BTG2	0	0.37788	0.696	0.591	0	1	BTG2
GIMAP5	0	0.375733	0.284	0.128	0	1	GIMAP5
RPL7A	0	0.375702	0.948	0.895	0	1	RPL7A
FYB11	0	0.372278	0.7	0.549	0	1	FYB1
TNFAIP8	0	0.370883	0.435	0.294	0	1	TNFAIP8
EEF1D	0	0.370352	0.843	0.753	0	1	EEF1D
PABPC1	0	0.370154	0.84	0.755	0	1	PABPC1
RPL37A	0	0.366948	0.914	0.862	0	1	RPL37A
EMB1	0	0.36553	0.512	0.348	0	1	EMB
GIMAP41	0	0.362975	0.488	0.33	0	1	GIMAP4
TTC39C	0	0.362195	0.281	0.15	0	1	TTC39C
AC058791.1	0	0.35851	0.255	0.138	0	1	AC058791.1
LINC-PINT1	0	0.351001	0.479	0.362	0	1	LINC-PINT
CDKN1B1	0	0.348992	0.425	0.291	0	1	CDKN1B
CYTIP1	0	0.347957	0.55	0.381	0	1	CYTIP
ANKRD12	0	0.345743	0.652	0.535	0	1	ANKRD12
SATB1	0	0.344111	0.277	0.163	0	1	SATB1
RACK1	0	0.343288	0.895	0.824	0	1	RACK1
AAK1	0	0.340564	0.461	0.324	0	1	AAK1
RGCC1	0	0.337223	0.469	0.333	0	1	RGCC
ZC3HAV1	0	0.336735	0.438	0.308	0	1	ZC3HAV1
TSC22D31	0	0.336695	0.695	0.601	0	1	TSC22D3
LIME11	0	0.335536	0.368	0.189	0	1	LIME1
ODF2L	0	0.328589	0.31	0.198	0	1	ODF2L
UBA52	0	0.32805	0.913	0.854	0	1	UBA52
FOXP1	0	0.327252	0.496	0.391	0	1	FOXP1
RIPOR2	0	0.32413	0.435	0.255	0	1	RIPOR2
CD961	0	0.321206	0.401	0.208	0	1	CD96
TC2N	0	0.320691	0.316	0.159	0	1	TC2N
RASGRP11	0	0.320231	0.34	0.169	0	1	RASGRP1
EML4	0	0.320192	0.489	0.381	0	1	EML4
NACA	0	0.319296	0.908	0.845	0	1	NACA
LCK1	0	0.317887	0.385	0.193	0	1	LCK
FAU	0	0.315757	0.919	0.872	0	1	FAU
PSIP1	0	0.315548	0.381	0.246	0	1	PSIP1
TLE5	0	0.313959	0.561	0.441	0	1	TLE5
CYLD	0	0.309084	0.409	0.287	0	1	CYLD
PAG1	0	0.308075	0.345	0.23	0	1	PAG1
RPS9	0	0.304637	0.938	0.886	0	1	RPS9
SEPTIN61	0	0.303932	0.471	0.34	0	1	SEPTIN6
RPS11	0	0.303344	0.916	0.854	0	1	RPS11
ACAP11	0	0.30158	0.442	0.263	0	1	ACAP1
FAM107B	0	0.295784	0.508	0.398	0	1	FAM107B
STK41	0	0.294928	0.651	0.527	0	1	STK4
RHOH	0	0.29224	0.325	0.178	0	1	RHOH
SYNE21	0	0.291745	0.604	0.415	0	1	SYNE2
STK17B1	0	0.291129	0.635	0.479	0	1	STK17B
EPB411	0	0.290933	0.374	0.239	0	1	EPB41
RPL15	0	0.289023	0.949	0.891	0	1	RPL15
LAT	0	0.28785	0.284	0.146	0	1	LAT
PPP2R5C1	0	0.287647	0.573	0.441	0	1	PPP2R5C
RPL36AL	0	0.282771	0.723	0.641	0	1	RPL36AL
TENT5C1	0	0.282428	0.331	0.188	0	1	TENT5C
SLFN51	0	0.282391	0.486	0.347	0	1	SLFN5
NPM1	0	0.281435	0.79	0.703	0	1	NPM1
SEPTIN1	0	0.279524	0.294	0.154	0	1	SEPTIN1
RPL8	0	0.279493	0.935	0.879	0	1	RPL8
HNRNPA1	0	0.278538	0.744	0.662	0	1	HNRNPA1
ITM2A1	0	0.271424	0.372	0.217	0	1	ITM2A
NAP1L1	0	0.261221	0.674	0.582	0	1	NAP1L1
FCMR	0	0.25974	0.273	0.145	0	1	FCMR
HINT1	0	0.255154	0.727	0.636	0	1	HINT1
ARHGDIB1	0	0.253086	0.728	0.61	0	1	ARHGDIB
CNOT6L1	1.48041e-307	0.350767	0.432	0.319	4.55019e-303	1	CNOT6L
CDC42SE21	5.62463e-304	0.262792	0.482	0.368	1.72879e-299	1	CDC42SE2
DNAJB11	2.36437e-296	0.299518	0.562	0.441	7.26712e-292	1	DNAJB1
COMMD6	3.49203e-295	0.259907	0.609	0.527	1.07331e-290	1	COMMD6
SF1	4.01916e-292	0.26584	0.558	0.463	1.23533e-287	1	SF1
EEF2	5.16218e-291	0.277858	0.695	0.615	1.58665e-286	1	EEF2
CRYBG1	7.28452e-289	0.351421	0.321	0.22	2.23897e-284	1	CRYBG1
EIF4B	6.80474e-278	0.279531	0.526	0.44	2.0915e-273	1	EIF4B
DDIT4	1.36177e-274	0.29286	0.533	0.422	4.18555e-270	1	DDIT4
KIF2A1	5.80747e-271	0.263592	0.348	0.242	1.78498e-266	1	KIF2A
SNHG8	7.41425e-255	0.298173	0.412	0.317	2.27884e-250	1	SNHG8
MGAT4A	8.30014e-251	0.289789	0.343	0.244	2.55113e-246	1	MGAT4A
PDE4B	6.37043e-247	0.251917	0.37	0.264	1.95802e-242	1	PDE4B
SMCHD1	1.52618e-237	0.254517	0.553	0.461	4.69085e-233	1	SMCHD1
GSTK1	4.48899e-233	0.270062	0.496	0.411	1.37974e-228	1	GSTK1
PIM1	2.93231e-229	0.268485	0.291	0.199	9.01274e-225	1	PIM1
NSA2	1.07857e-226	0.288916	0.482	0.407	3.3151e-222	1	NSA2
TNRC6B	2.40246e-220	0.254636	0.447	0.357	7.38421e-216	1	TNRC6B
SNHG5	2.25118e-216	0.254163	0.523	0.443	6.91923e-212	1	SNHG5
ARID5B	4.9236e-210	0.3009	0.367	0.275	1.51332e-205	1	ARID5B
SNHG32	5.70772e-205	0.271111	0.335	0.252	1.75433e-200	1	SNHG32
MAF	8.81476e-198	0.409239	0.333	0.251	2.70931e-193	1	MAF
FKBP5	4.2004e-190	0.323799	0.411	0.327	1.29104e-185	1	FKBP5
PPP1R2	4.20241e-189	0.258853	0.451	0.374	1.29165e-184	1	PPP1R2
CREM	3.14683e-165	0.267204	0.464	0.389	9.6721e-161	1	CREM
NR3C1	5.55649e-92	0.257858	0.396	0.353	1.70784e-87	1	NR3C1
JUN	2.17786e-84	0.400831	0.654	0.637	6.69386e-80	1	JUN
APOE	0	3.28651	0.819	0.145	0	2	APOE
SPP1	0	3.09866	0.774	0.253	0	2	SPP1
C1QB	0	2.79959	0.772	0.079	0	2	C1QB
APOC1	0	2.72536	0.764	0.092	0	2	APOC1
C1QA	0	2.63348	0.809	0.085	0	2	C1QA
C1QC	0	2.43964	0.756	0.049	0	2	C1QC
FTL	0	2.36251	0.998	0.94	0	2	FTL
CTSB	0	2.28103	0.94	0.316	0	2	CTSB
CTSD	0	2.20763	0.942	0.404	0	2	CTSD
GPNMB	0	2.14985	0.787	0.066	0	2	GPNMB
RNASE1	0	2.01973	0.545	0.094	0	2	RNASE1
CCL18	0	1.95981	0.313	0.034	0	2	CCL18
CTSL	0	1.9082	0.802	0.137	0	2	CTSL
CD68	0	1.86	0.875	0.138	0	2	CD68
NUPR1	0	1.78973	0.544	0.055	0	2	NUPR1
CTSZ	0	1.77813	0.879	0.254	0	2	CTSZ
IFI30	0	1.70363	0.938	0.245	0	2	IFI30
LGMN	0	1.67697	0.651	0.083	0	2	LGMN
HLA-DRA	0	1.64117	0.965	0.423	0	2	HLA-DRA
NPC2	0	1.61985	0.934	0.31	0	2	NPC2
PSAP	0	1.61853	0.952	0.423	0	2	PSAP
MRC1	0	1.59231	0.675	0.054	0	2	MRC1
GLUL	0	1.58835	0.903	0.274	0	2	GLUL
CD14	0	1.5666	0.772	0.112	0	2	CD14
HMOX1	0	1.55514	0.591	0.087	0	2	HMOX1
HLA-DRB1	0	1.55183	0.955	0.457	0	2	HLA-DRB1
GRN	0	1.54424	0.878	0.233	0	2	GRN
CSTB	0	1.54165	0.892	0.483	0	2	CSTB
MSR1	0	1.53809	0.696	0.038	0	2	MSR1
LIPA	0	1.49228	0.691	0.115	0	2	LIPA
CCL2	0	1.46779	0.327	0.036	0	2	CCL2
FBP1	0	1.4663	0.58	0.111	0	2	FBP1
MS4A7	0	1.45251	0.765	0.092	0	2	MS4A7
FABP5	0	1.4511	0.67	0.176	0	2	FABP5
TYROBP	0	1.41931	0.948	0.288	0	2	TYROBP
SELENOP	0	1.41572	0.321	0.073	0	2	SELENOP
HLA-DPA1	0	1.39991	0.927	0.401	0	2	HLA-DPA1
CD163	0	1.39047	0.673	0.058	0	2	CD163
DAB2	0	1.3901	0.735	0.077	0	2	DAB2
FCER1G	0	1.3738	0.918	0.236	0	2	FCER1G
HLA-DQA1	0	1.35929	0.732	0.201	0	2	HLA-DQA1
MS4A6A	0	1.35754	0.707	0.111	0	2	MS4A6A
CD74	0	1.34935	0.969	0.629	0	2	CD74
FCGR2A	0	1.31699	0.746	0.096	0	2	FCGR2A
ACP5	0	1.295	0.635	0.103	0	2	ACP5
FCGRT	0	1.28037	0.807	0.189	0	2	FCGRT
ASAH1	0	1.2766	0.855	0.237	0	2	ASAH1
AIF1	0	1.27624	0.88	0.184	0	2	AIF1
TREM2	0	1.27258	0.583	0.021	0	2	TREM2
APOC2	0	1.27073	0.263	0.024	0	2	APOC2
FTH1	0	1.26273	0.997	0.941	0	2	FTH1
MS4A4A	0	1.2627	0.641	0.04	0	2	MS4A4A
MARCO	0	1.24964	0.345	0.029	0	2	MARCO
PLD3	0	1.24953	0.665	0.134	0	2	PLD3
MARCKS	0	1.24765	0.793	0.211	0	2	MARCKS
FCGR3A	0	1.24211	0.762	0.124	0	2	FCGR3A
CAPG	0	1.21202	0.778	0.219	0	2	CAPG
HLA-DPB1	0	1.21108	0.898	0.417	0	2	HLA-DPB1
MAFB	0	1.20173	0.7	0.091	0	2	MAFB
IGSF6	0	1.18738	0.693	0.104	0	2	IGSF6
IFI6	0	1.18527	0.703	0.268	0	2	IFI6
HLA-DQB1	0	1.17091	0.815	0.242	0	2	HLA-DQB1
CREG1	0	1.16696	0.721	0.112	0	2	CREG1
CYBB	0	1.15345	0.765	0.138	0	2	CYBB
HLA-DRB5	0	1.15279	0.68	0.187	0	2	HLA-DRB5
BRI3	0	1.14581	0.9	0.357	0	2	BRI3
CD63	0	1.13845	0.936	0.519	0	2	CD63
LGALS1	0	1.1313	0.914	0.43	0	2	LGALS1
HLA-DMA	0	1.11802	0.785	0.21	0	2	HLA-DMA
SGK1	0	1.11364	0.749	0.198	0	2	SGK1
SLC40A1	0	1.09957	0.347	0.101	0	2	SLC40A1
PLIN2	0	1.07808	0.685	0.224	0	2	PLIN2
CTSC	0	1.07102	0.819	0.36	0	2	CTSC
A2M	0	1.04698	0.61	0.073	0	2	A2M
SLCO2B1	0	1.04456	0.572	0.025	0	2	SLCO2B1
PLA2G7	0	1.04326	0.491	0.023	0	2	PLA2G7
CST3	0	1.0287	0.967	0.392	0	2	CST3
PLXDC2	0	1.02868	0.703	0.105	0	2	PLXDC2
PMP22	0	1.02351	0.606	0.065	0	2	PMP22
TIMP2	0	1.02224	0.794	0.178	0	2	TIMP2
F13A1	0	1.00924	0.342	0.043	0	2	F13A1
VSIG4	0	0.999336	0.525	0.028	0	2	VSIG4
ATP6V1F	0	0.996067	0.809	0.312	0	2	ATP6V1F
SLC11A1	0	0.987784	0.599	0.098	0	2	SLC11A1
HLA-DMB	0	0.984548	0.688	0.134	0	2	HLA-DMB
OLR1	0	0.982808	0.542	0.063	0	2	OLR1
TGFBI	0	0.979285	0.645	0.102	0	2	TGFBI
CTSS	0	0.974323	0.899	0.375	0	2	CTSS
CD9	0	0.968809	0.699	0.198	0	2	CD9
CXCL16	0	0.964113	0.669	0.11	0	2	CXCL16
TMEM176B	0	0.954196	0.595	0.119	0	2	TMEM176B
TYMP	0	0.947416	0.812	0.282	0	2	TYMP
PRDX1	0	0.94656	0.849	0.437	0	2	PRDX1
SAT1	0	0.943693	0.962	0.608	0	2	SAT1
CD81	0	0.942735	0.861	0.429	0	2	CD81
MFSD1	0	0.933574	0.681	0.128	0	2	MFSD1
FPR3	0	0.924662	0.543	0.035	0	2	FPR3
CFD	0	0.914469	0.568	0.107	0	2	CFD
ARHGAP18	0	0.914079	0.733	0.18	0	2	ARHGAP18
LYZ	0	0.901121	0.914	0.301	0	2	LYZ
LGALS3	0	0.898643	0.84	0.384	0	2	LGALS3
GM2A	0	0.897629	0.564	0.064	0	2	GM2A
RNF130	0	0.897609	0.715	0.143	0	2	RNF130
KCTD12	0	0.895367	0.67	0.111	0	2	KCTD12
CTSH	0	0.887163	0.732	0.189	0	2	CTSH
APLP2	0	0.885267	0.857	0.328	0	2	APLP2
ABCA1	0	0.88401	0.563	0.062	0	2	ABCA1
FN1	0	0.882282	0.454	0.139	0	2	FN1
ATP6V0B	0	0.879751	0.835	0.341	0	2	ATP6V0B
CSF1R	0	0.876752	0.584	0.061	0	2	CSF1R
ATP6V0C	0	0.875683	0.877	0.447	0	2	ATP6V0C
LAMP1	0	0.871553	0.747	0.252	0	2	LAMP1
FOLR2	0	0.870196	0.303	0.012	0	2	FOLR2
PLTP	0	0.864672	0.394	0.028	0	2	PLTP
LAPTM5	0	0.862785	0.911	0.505	0	2	LAPTM5
ALCAM	0	0.861879	0.587	0.104	0	2	ALCAM
CXCL3	0	0.84519	0.322	0.063	0	2	CXCL3
S100A11	0	0.840766	0.971	0.673	0	2	S100A11
FUCA1	0	0.826508	0.448	0.07	0	2	FUCA1
C5AR1	0	0.823767	0.64	0.095	0	2	C5AR1
PLAUR	0	0.823463	0.752	0.222	0	2	PLAUR
SPI1	0	0.815561	0.676	0.114	0	2	SPI1
RNASE6	0	0.809566	0.575	0.077	0	2	RNASE6
TNFSF13	0	0.807744	0.552	0.072	0	2	TNFSF13
ALOX5AP	0	0.805175	0.656	0.353	0	2	ALOX5AP
HEXB	0	0.801794	0.64	0.136	0	2	HEXB
RNASET2	0	0.801448	0.826	0.359	0	2	RNASET2
LHFPL2	0	0.799759	0.515	0.049	0	2	LHFPL2
CPM	0	0.79824	0.491	0.058	0	2	CPM
RASSF4	0	0.797944	0.549	0.078	0	2	RASSF4
CCDC88A	0	0.782898	0.677	0.159	0	2	CCDC88A
GSTO1	0	0.782695	0.743	0.269	0	2	GSTO1
GNB4	0	0.782236	0.556	0.069	0	2	GNB4
LY96	0	0.781672	0.6	0.097	0	2	LY96
RAB31	0	0.781373	0.668	0.127	0	2	RAB31
CYP27A1	0	0.778062	0.357	0.027	0	2	CYP27A1
CTSA	0	0.77559	0.661	0.175	0	2	CTSA
ADAP2	0	0.775278	0.513	0.045	0	2	ADAP2
CLEC7A	0	0.773348	0.627	0.109	0	2	CLEC7A
YWHAH	0	0.765693	0.71	0.27	0	2	YWHAH
SDCBP	0	0.764784	0.846	0.384	0	2	SDCBP
VIM	0	0.763757	0.958	0.746	0	2	VIM
AP2S1	0	0.760476	0.775	0.298	0	2	AP2S1
LILRB4	0	0.757871	0.5	0.04	0	2	LILRB4
CCL3	0	0.756787	0.557	0.169	0	2	CCL3
LAIR1	0	0.751819	0.59	0.085	0	2	LAIR1
IL1RN	0	0.750128	0.302	0.067	0	2	IL1RN
TFRC	0	0.747151	0.527	0.162	0	2	TFRC
CPVL	0	0.746955	0.537	0.101	0	2	CPVL
STAB1	0	0.74584	0.378	0.033	0	2	STAB1
GCHFR	0	0.745403	0.456	0.154	0	2	GCHFR
ISG15	0	0.743946	0.578	0.297	0	2	ISG15
GSN	0	0.743681	0.669	0.198	0	2	GSN
C3AR1	0	0.74256	0.52	0.052	0	2	C3AR1
NPL	0	0.741163	0.496	0.034	0	2	NPL
TPP1	0	0.739337	0.709	0.188	0	2	TPP1
SLC16A10	0	0.738646	0.349	0.028	0	2	SLC16A10
NRP1	0	0.736451	0.478	0.055	0	2	NRP1
CD86	0	0.735981	0.555	0.07	0	2	CD86
ANXA5	0	0.731422	0.858	0.381	0	2	ANXA5
TMEM176A	0	0.729084	0.506	0.096	0	2	TMEM176A
GNS	0	0.725323	0.611	0.116	0	2	GNS
ATP6V1B2	0	0.72219	0.635	0.135	0	2	ATP6V1B2
PPT1	0	0.717397	0.666	0.166	0	2	PPT1
SOD2	0	0.715054	0.783	0.339	0	2	SOD2
GPR34	0	0.713107	0.394	0.022	0	2	GPR34
CEBPB	0	0.707326	0.809	0.333	0	2	CEBPB
AC020656.1	0	0.700888	0.558	0.147	0	2	AC020656.1
C15orf48	0	0.697785	0.556	0.16	0	2	C15orf48
RNF13	0	0.697596	0.679	0.189	0	2	RNF13
SCPEP1	0	0.694697	0.543	0.096	0	2	SCPEP1
SDS	0	0.694499	0.278	0.015	0	2	SDS
FCGR2B	0	0.69252	0.378	0.046	0	2	FCGR2B
NCF2	0	0.692012	0.595	0.102	0	2	NCF2
TNFSF13B	0	0.690159	0.571	0.111	0	2	TNFSF13B
QKI	0	0.683663	0.722	0.219	0	2	QKI
HLA-DQA2	0	0.679404	0.372	0.087	0	2	HLA-DQA2
CXCL2	0	0.675996	0.344	0.082	0	2	CXCL2
SCARB2	0	0.67576	0.611	0.14	0	2	SCARB2
HEXA	0	0.669704	0.603	0.14	0	2	HEXA
LAMP2	0	0.666075	0.685	0.204	0	2	LAMP2
LRP1	0	0.66208	0.583	0.104	0	2	LRP1
CYFIP1	0	0.655207	0.546	0.097	0	2	CYFIP1
BMP2K	0	0.654695	0.518	0.086	0	2	BMP2K
LIMS1	0	0.652818	0.718	0.279	0	2	LIMS1
VAMP8	0	0.651965	0.824	0.418	0	2	VAMP8
H2AFY	0	0.651689	0.773	0.321	0	2	H2AFY
SDC2	0	0.651638	0.318	0.029	0	2	SDC2
ATP6AP1	0	0.651092	0.623	0.155	0	2	ATP6AP1
SLC15A3	0	0.650572	0.486	0.053	0	2	SLC15A3
HNMT	0	0.646178	0.539	0.083	0	2	HNMT
ATP6AP2	0	0.641714	0.725	0.286	0	2	ATP6AP2
DMXL2	0	0.64153	0.535	0.081	0	2	DMXL2
COLEC12	0	0.640689	0.34	0.021	0	2	COLEC12
GABARAP	0	0.639024	0.881	0.504	0	2	GABARAP
C1orf162	0	0.638321	0.661	0.188	0	2	C1orf162
IL4I1	0	0.635909	0.348	0.031	0	2	IL4I1
LAP3	0	0.632085	0.618	0.181	0	2	LAP3
GRINA	0	0.631921	0.59	0.129	0	2	GRINA
FCGR1A	0	0.63144	0.424	0.03	0	2	FCGR1A
MPP1	0	0.630191	0.5	0.058	0	2	MPP1
ATOX1	0	0.625745	0.63	0.187	0	2	ATOX1
C2	0	0.62394	0.338	0.02	0	2	C2
IDH1	0	0.623145	0.517	0.097	0	2	IDH1
FCHO2	0	0.620704	0.466	0.067	0	2	FCHO2
FMNL2	0	0.617375	0.436	0.037	0	2	FMNL2
SIRPA	0	0.616432	0.499	0.053	0	2	SIRPA
SOAT1	0	0.6151	0.532	0.109	0	2	SOAT1
EPB41L3	0	0.615059	0.48	0.058	0	2	EPB41L3
RAB32	0	0.61429	0.503	0.093	0	2	RAB32
2024-03-01	0	0.612875	0.549	0.098	0	2	2024-03-01
TFEC	0	0.612156	0.462	0.043	0	2	TFEC
ITGB2	0	0.608464	0.782	0.351	0	2	ITGB2
GRB2	0	0.608119	0.768	0.346	0	2	GRB2
PDXK	0	0.604975	0.578	0.162	0	2	PDXK
GPX4	0	0.604798	0.852	0.469	0	2	GPX4
LRPAP1	0	0.604388	0.635	0.23	0	2	LRPAP1
SNX10	0	0.600207	0.584	0.147	0	2	SNX10
MGAT1	0	0.594883	0.625	0.173	0	2	MGAT1
SPRED1	0	0.592544	0.396	0.05	0	2	SPRED1
BCAT1	0	0.592055	0.429	0.048	0	2	BCAT1
CEBPD	0	0.588396	0.703	0.26	0	2	CEBPD
SLC8A1	0	0.587924	0.493	0.071	0	2	SLC8A1
ITM2B	0	0.587594	0.954	0.759	0	2	ITM2B
SLC7A7	0	0.586871	0.497	0.065	0	2	SLC7A7
KCNMA1	0	0.585485	0.353	0.017	0	2	KCNMA1
BLVRB	0	0.583659	0.625	0.192	0	2	BLVRB
HBEGF	0	0.583376	0.454	0.117	0	2	HBEGF
KLF4	0	0.581511	0.537	0.158	0	2	KLF4
DNASE2	0	0.578929	0.471	0.084	0	2	DNASE2
ADM	0	0.577472	0.28	0.049	0	2	ADM
CORO1C	0	0.573451	0.51	0.098	0	2	CORO1C
IL18	0	0.571753	0.495	0.104	0	2	IL18
CALHM6	0	0.571261	0.461	0.097	0	2	CALHM6
FGL2	0	0.567737	0.521	0.144	0	2	FGL2
SLC1A3	0	0.564219	0.353	0.018	0	2	SLC1A3
ITGAX	0	0.562894	0.512	0.093	0	2	ITGAX
IFNGR2	0	0.562828	0.577	0.14	0	2	IFNGR2
PILRA	0	0.561681	0.449	0.053	0	2	PILRA
AKR1A1	0	0.560363	0.573	0.163	0	2	AKR1A1
SMIM25	0	0.559466	0.438	0.059	0	2	SMIM25
LGALS9	0	0.559027	0.529	0.119	0	2	LGALS9
LY86	0	0.558892	0.452	0.064	0	2	LY86
NRP2	0	0.55845	0.446	0.061	0	2	NRP2
ETS2	0	0.554164	0.574	0.17	0	2	ETS2
YBX1	0	0.553972	0.904	0.651	0	2	YBX1
SLC16A3	0	0.54956	0.566	0.153	0	2	SLC16A3
DOCK4	0	0.549387	0.387	0.032	0	2	DOCK4
CXCL8	0	0.545077	0.519	0.17	0	2	CXCL8
TUBA1B	0	0.543658	0.758	0.391	0	2	TUBA1B
FNIP2	0	0.543482	0.45	0.094	0	2	FNIP2
CEP170	0	0.539495	0.554	0.137	0	2	CEP170
PLAU	0	0.53848	0.39	0.066	0	2	PLAU
EMILIN2	0	0.535705	0.469	0.072	0	2	EMILIN2
SLAMF8	0	0.535202	0.396	0.025	0	2	SLAMF8
RNASEK	0	0.534791	0.899	0.578	0	2	RNASEK
GNG10	0	0.534535	0.638	0.217	0	2	GNG10
HIF1A	0	0.530914	0.705	0.319	0	2	HIF1A
NINJ1	0	0.529181	0.52	0.121	0	2	NINJ1
CLEC5A	0	0.529008	0.293	0.03	0	2	CLEC5A
OGFRL1	0	0.528056	0.532	0.133	0	2	OGFRL1
MGST3	0	0.528031	0.734	0.33	0	2	MGST3
DBI	0	0.527546	0.771	0.405	0	2	DBI
ADAM9	0	0.524374	0.546	0.12	0	2	ADAM9
GAA	0	0.524041	0.442	0.055	0	2	GAA
IFNGR1	0	0.523851	0.687	0.251	0	2	IFNGR1
NCEH1	0	0.523043	0.441	0.07	0	2	NCEH1
OAZ1	0	0.522308	0.942	0.738	0	2	OAZ1
CCR1	0	0.521461	0.431	0.055	0	2	CCR1
SERPING1	0	0.517818	0.385	0.061	0	2	SERPING1
PGD	0	0.516933	0.511	0.117	0	2	PGD
SIGLEC1	0	0.516264	0.324	0.011	0	2	SIGLEC1
RBM47	0	0.514945	0.542	0.125	0	2	RBM47
TREM1	0	0.51445	0.395	0.067	0	2	TREM1
VMO1	0	0.514219	0.271	0.02	0	2	VMO1
ATP6V0D1	0	0.512992	0.568	0.174	0	2	ATP6V0D1
MFSD12	0	0.511867	0.438	0.077	0	2	MFSD12
CALR	0	0.511108	0.796	0.47	0	2	CALR
SDC3	0	0.510689	0.293	0.02	0	2	SDC3
CD36	0	0.50907	0.293	0.059	0	2	CD36
SCD	0	0.508545	0.369	0.058	0	2	SCD
IER3	0	0.507149	0.613	0.254	0	2	IER3
ATP1B3	0	0.504093	0.667	0.277	0	2	ATP1B3
BASP1	0	0.503675	0.502	0.127	0	2	BASP1
MAN2B1	0	0.503498	0.513	0.116	0	2	MAN2B1
ARPC5	0	0.502742	0.874	0.518	0	2	ARPC5
HK2	0	0.502262	0.302	0.06	0	2	HK2
PKM	0	0.500145	0.765	0.385	0	2	PKM
HSPB1	0	0.500076	0.687	0.338	0	2	HSPB1
DSE	0	0.499433	0.501	0.114	0	2	DSE
RAB20	0	0.4991	0.4	0.046	0	2	RAB20
TSPAN4	0	0.492883	0.396	0.058	0	2	TSPAN4
BCL2A1	0	0.492836	0.567	0.178	0	2	BCL2A1
RAC1	0	0.492161	0.887	0.502	0	2	RAC1
SNX2	0	0.49081	0.61	0.194	0	2	SNX2
CD83	0	0.490087	0.574	0.174	0	2	CD83
COMT	0	0.487461	0.59	0.182	0	2	COMT
AKR1B1	0	0.487161	0.454	0.107	0	2	AKR1B1
PLSCR1	0	0.486199	0.604	0.197	0	2	PLSCR1
UPP1	0	0.484911	0.566	0.199	0	2	UPP1
MERTK	0	0.483446	0.314	0.016	0	2	MERTK
RHOB	0	0.480055	0.571	0.218	0	2	RHOB
P4HA1	0	0.479595	0.497	0.138	0	2	P4HA1
SLC31A1	0	0.478953	0.413	0.055	0	2	SLC31A1
HAVCR2	0	0.478614	0.507	0.095	0	2	HAVCR2
ADA2	0	0.478242	0.517	0.126	0	2	ADA2
MNDA	0	0.477256	0.618	0.133	0	2	MNDA
SNX3	0	0.474986	0.716	0.322	0	2	SNX3
CD302	0	0.474462	0.456	0.098	0	2	CD302
RAP2B	0	0.474117	0.6	0.208	0	2	RAP2B
LINC01094	0	0.473735	0.3	0.014	0	2	LINC01094
TSPO	0	0.472007	0.822	0.465	0	2	TSPO
M6PR	0	0.471834	0.665	0.263	0	2	M6PR
CYBA	0	0.471739	0.931	0.729	0	2	CYBA
VAT1	0	0.471247	0.386	0.061	0	2	VAT1
SLC43A3	0	0.469997	0.392	0.056	0	2	SLC43A3
C1orf54	0	0.469144	0.331	0.031	0	2	C1orf54
TTYH3	0	0.467524	0.407	0.059	0	2	TTYH3
TPI1	0	0.465442	0.803	0.446	0	2	TPI1
CD4	0	0.460274	0.535	0.15	0	2	CD4
ANXA2	0	0.460104	0.869	0.491	0	2	ANXA2
ENG	0	0.459757	0.415	0.059	0	2	ENG
ACP2	0	0.459447	0.376	0.042	0	2	ACP2
FAM20C	0	0.458946	0.352	0.041	0	2	FAM20C
PTAFR	0	0.458299	0.397	0.047	0	2	PTAFR
BST2	0	0.4582	0.72	0.333	0	2	BST2
LACTB	0	0.457987	0.503	0.122	0	2	LACTB
CD84	0	0.455856	0.595	0.187	0	2	CD84
LITAF	0	0.455637	0.791	0.408	0	2	LITAF
ATF5	0	0.455114	0.359	0.065	0	2	ATF5
RALA	0	0.454957	0.523	0.184	0	2	RALA
BNIP3L	0	0.454643	0.634	0.234	0	2	BNIP3L
ZEB2	0	0.453894	0.762	0.298	0	2	ZEB2
ATF3	0	0.452753	0.574	0.229	0	2	ATF3
SLC31A2	0	0.452727	0.408	0.054	0	2	SLC31A2
IFIT3	0	0.452644	0.288	0.064	0	2	IFIT3
CANX	0	0.451054	0.797	0.405	0	2	CANX
CLTA	0	0.45103	0.701	0.31	0	2	CLTA
TNS3	0	0.450349	0.399	0.06	0	2	TNS3
POMP	0	0.45025	0.752	0.379	0	2	POMP
PDK4	0	0.449355	0.254	0.059	0	2	PDK4
IL13RA1	0	0.448369	0.482	0.112	0	2	IL13RA1
IFI44L	0	0.448352	0.331	0.096	0	2	IFI44L
ZFAND5	0	0.448224	0.715	0.353	0	2	ZFAND5
ALDH2	0	0.447899	0.439	0.11	0	2	ALDH2
FKBP15	0	0.445423	0.474	0.103	0	2	FKBP15
RAB13	0	0.445373	0.46	0.108	0	2	RAB13
ENO1	0	0.445112	0.79	0.46	0	2	ENO1
LAPTM4A	0	0.444026	0.714	0.297	0	2	LAPTM4A
MCOLN1	0	0.443946	0.385	0.054	0	2	MCOLN1
LST1	0	0.443434	0.661	0.167	0	2	LST1
ABL2	0	0.443045	0.385	0.087	0	2	ABL2
LPCAT2	0	0.442165	0.417	0.081	0	2	LPCAT2
IFITM3	0	0.44094	0.698	0.31	0	2	IFITM3
RTN4	0	0.439137	0.772	0.367	0	2	RTN4
PYCARD	0	0.438639	0.659	0.247	0	2	PYCARD
TBXAS1	0	0.436739	0.426	0.079	0	2	TBXAS1
TMEM51	0	0.436662	0.358	0.042	0	2	TMEM51
RB1	0	0.436174	0.508	0.171	0	2	RB1
ATP6V0E1	0	0.435693	0.833	0.505	0	2	ATP6V0E1
CHCHD10	0	0.435529	0.62	0.246	0	2	CHCHD10
CCL3L1	0	0.434209	0.292	0.092	0	2	CCL3L1
AP1B1	0	0.433231	0.414	0.081	0	2	AP1B1
ATP6V0A1	0	0.432807	0.406	0.076	0	2	ATP6V0A1
OTOA	0	0.432206	0.263	0.007	0	2	OTOA
EPB41L2	0	0.431285	0.339	0.067	0	2	EPB41L2
PIK3AP1	0	0.430928	0.465	0.101	0	2	PIK3AP1
SYK	0	0.430298	0.486	0.105	0	2	SYK
P4HB	0	0.430111	0.676	0.301	0	2	P4HB
ABHD12	0	0.429635	0.405	0.07	0	2	ABHD12
CSF2RA	0	0.429528	0.354	0.052	0	2	CSF2RA
ATP6V1A	0	0.429521	0.481	0.124	0	2	ATP6V1A
ZNF385A	0	0.428829	0.378	0.052	0	2	ZNF385A
MPEG1	0	0.426963	0.39	0.076	0	2	MPEG1
SHTN1	0	0.426512	0.436	0.09	0	2	SHTN1
NEAT1	0	0.426152	0.965	0.808	0	2	NEAT1
SMS	0	0.42574	0.557	0.184	0	2	SMS
ID3	0	0.425296	0.333	0.097	0	2	ID3
ZFYVE16	0	0.423215	0.497	0.149	0	2	ZFYVE16
NAGK	0	0.418983	0.486	0.129	0	2	NAGK
LGALS3BP	0	0.418445	0.469	0.137	0	2	LGALS3BP
RAB5C	0	0.418081	0.627	0.233	0	2	RAB5C
LTA4H	0	0.417569	0.431	0.153	0	2	LTA4H
LYN	0	0.416661	0.585	0.168	0	2	LYN
ITGAM	0	0.416366	0.415	0.073	0	2	ITGAM
ELL2	0	0.41577	0.438	0.122	0	2	ELL2
VEGFB	0	0.414363	0.508	0.147	0	2	VEGFB
DRAM1	0	0.413862	0.358	0.047	0	2	DRAM1
RRAGD	0	0.413846	0.34	0.029	0	2	RRAGD
NOP10	0	0.413741	0.681	0.322	0	2	NOP10
SH3BGRL	0	0.413006	0.735	0.351	0	2	SH3BGRL
GLA	0	0.411046	0.377	0.063	0	2	GLA
ALOX5	0	0.409965	0.409	0.081	0	2	ALOX5
MYDGF	0	0.40964	0.579	0.22	0	2	MYDGF
RNH1	0	0.409456	0.61	0.243	0	2	RNH1
AXL	0	0.409221	0.279	0.044	0	2	AXL
SAMHD1	0	0.407199	0.708	0.323	0	2	SAMHD1
UNC93B1	0	0.406183	0.447	0.103	0	2	UNC93B1
GNPDA1	0	0.404103	0.424	0.084	0	2	GNPDA1
RHOQ	0	0.40374	0.498	0.136	0	2	RHOQ
GAPDH	0	0.401468	0.941	0.761	0	2	GAPDH
HSP90B1	0	0.399699	0.855	0.554	0	2	HSP90B1
PLXNC1	0	0.399214	0.416	0.093	0	2	PLXNC1
FNDC3B	0	0.397767	0.536	0.17	0	2	FNDC3B
HLA-DOA	0	0.397351	0.299	0.037	0	2	HLA-DOA
EIF4A1	0	0.395598	0.863	0.575	0	2	EIF4A1
CNDP2	0	0.395579	0.51	0.147	0	2	CNDP2
BCAP31	0	0.395365	0.63	0.277	0	2	BCAP31
SYNGR2	0	0.395175	0.598	0.216	0	2	SYNGR2
TGM2	0	0.393408	0.35	0.097	0	2	TGM2
HM13	0	0.393054	0.573	0.217	0	2	HM13
GUSB	0	0.392709	0.45	0.113	0	2	GUSB
FRMD4A	0	0.392359	0.295	0.025	0	2	FRMD4A
TIMP1	0	0.391937	0.719	0.362	0	2	TIMP1
TALDO1	0	0.391328	0.649	0.285	0	2	TALDO1
GPR137B	0	0.389728	0.369	0.054	0	2	GPR137B
TLR4	0	0.388784	0.367	0.051	0	2	TLR4
MX1	0	0.388494	0.424	0.172	0	2	MX1
TLR2	0	0.388194	0.351	0.057	0	2	TLR2
MMP14	0	0.386335	0.34	0.055	0	2	MMP14
RNF144B	0	0.385283	0.32	0.056	0	2	RNF144B
SERF2	0	0.385151	0.945	0.777	0	2	SERF2
COLGALT1	0	0.3851	0.402	0.08	0	2	COLGALT1
EPSTI1	0	0.385073	0.471	0.15	0	2	EPSTI1
LPAR6	0	0.383934	0.377	0.107	0	2	LPAR6
TXN	0	0.383736	0.768	0.43	0	2	TXN
BHLHE41	0	0.3836	0.283	0.049	0	2	BHLHE41
SLC7A8	0	0.379825	0.261	0.012	0	2	SLC7A8
CAPZA2	0	0.379082	0.663	0.277	0	2	CAPZA2
THBD	0	0.377161	0.271	0.062	0	2	THBD
MITF	0	0.376745	0.307	0.031	0	2	MITF
C3	0	0.376066	0.286	0.077	0	2	C3
ZFHX3	0	0.375111	0.374	0.086	0	2	ZFHX3
ACER3	0	0.374377	0.388	0.073	0	2	ACER3
VEGFA	0	0.374196	0.396	0.135	0	2	VEGFA
RGS10	0	0.373885	0.657	0.293	0	2	RGS10
RGL1	0	0.372838	0.254	0.021	0	2	RGL1
TGFBR1	0	0.372394	0.424	0.111	0	2	TGFBR1
GLMP	0	0.371632	0.349	0.048	0	2	GLMP
SMIM30	0	0.370121	0.438	0.105	0	2	SMIM30
CD300A	0	0.369688	0.404	0.081	0	2	CD300A
GNG5	0	0.36951	0.773	0.412	0	2	GNG5
EIF4EBP1	0	0.367166	0.454	0.124	0	2	EIF4EBP1
DPYSL2	0	0.366165	0.445	0.13	0	2	DPYSL2
NCOA4	0	0.365489	0.551	0.198	0	2	NCOA4
NAIP	0	0.363208	0.423	0.107	0	2	NAIP
SWAP70	0	0.361948	0.436	0.105	0	2	SWAP70
GK	0	0.360978	0.387	0.079	0	2	GK
VKORC1	0	0.360905	0.512	0.167	0	2	VKORC1
GNA13	0	0.359649	0.519	0.202	0	2	GNA13
MIF	0	0.359401	0.875	0.661	0	2	MIF
BLVRA	0	0.357551	0.437	0.109	0	2	BLVRA
SRGN	0	0.356361	0.948	0.789	0	2	SRGN
SPG21	0	0.355761	0.475	0.139	0	2	SPG21
OSCAR	0	0.354887	0.292	0.032	0	2	OSCAR
PTMS	0	0.35481	0.598	0.21	0	2	PTMS
OSBPL1A	0	0.354261	0.343	0.06	0	2	OSBPL1A
MT2A	0	0.353878	0.649	0.419	0	2	MT2A
GNAI2	0	0.35336	0.797	0.466	0	2	GNAI2
CD93	0	0.353333	0.292	0.069	0	2	CD93
THEMIS2	0	0.353079	0.431	0.099	0	2	THEMIS2
CD109	0	0.352352	0.287	0.058	0	2	CD109
CLTC	0	0.351366	0.645	0.278	0	2	CLTC
RHOA	0	0.351195	0.854	0.557	0	2	RHOA
PLEKHB2	0	0.350658	0.545	0.187	0	2	PLEKHB2
SKAP2	0	0.350599	0.583	0.207	0	2	SKAP2
DAPK1	0	0.348001	0.351	0.065	0	2	DAPK1
OTUD1	0	0.347612	0.341	0.102	0	2	OTUD1
ARPC3	0	0.34736	0.907	0.656	0	2	ARPC3
RAB7A	0	0.347279	0.624	0.261	0	2	RAB7A
TUBB	0	0.347171	0.626	0.28	0	2	TUBB
B3GNT5	0	0.346479	0.339	0.084	0	2	B3GNT5
HSD17B4	0	0.345669	0.406	0.099	0	2	HSD17B4
FDX1	0	0.345366	0.43	0.17	0	2	FDX1
PRNP	0	0.345329	0.501	0.168	0	2	PRNP
SERPINA1	0	0.342744	0.616	0.193	0	2	SERPINA1
PLBD1	0	0.342558	0.413	0.099	0	2	PLBD1
TCN2	0	0.34153	0.257	0.023	0	2	TCN2
GNAQ	0	0.340688	0.53	0.181	0	2	GNAQ
RAB1A	0	0.340608	0.561	0.207	0	2	RAB1A
CAMK1	0	0.339942	0.289	0.043	0	2	CAMK1
CD59	0	0.338917	0.604	0.221	0	2	CD59
KIAA0930	0	0.338567	0.375	0.076	0	2	KIAA0930
TMBIM6	0	0.337638	0.866	0.57	0	2	TMBIM6
ARRB2	0	0.337295	0.569	0.184	0	2	ARRB2
DRAM2	0	0.336853	0.436	0.115	0	2	DRAM2
SQOR	0	0.336338	0.471	0.145	0	2	SQOR
ERO1A	0	0.336002	0.503	0.216	0	2	ERO1A
PRDX3	0	0.3357	0.54	0.194	0	2	PRDX3
SDSL	0	0.334821	0.283	0.028	0	2	SDSL
SLC38A6	0	0.3348	0.305	0.035	0	2	SLC38A6
MYL6	0	0.334366	0.943	0.791	0	2	MYL6
ARL8B	0	0.33384	0.514	0.169	0	2	ARL8B
SLC25A19	0	0.333338	0.276	0.04	0	2	SLC25A19
RTN3	0	0.331288	0.572	0.205	0	2	RTN3
TANC2	0	0.329659	0.296	0.066	0	2	TANC2
TMEM14C	0	0.328764	0.583	0.225	0	2	TMEM14C
HCK	0	0.328299	0.388	0.072	0	2	HCK
TMEM70	0	0.327855	0.41	0.114	0	2	TMEM70
LAMTOR2	0	0.327316	0.542	0.201	0	2	LAMTOR2
MEF2C	0	0.326691	0.383	0.111	0	2	MEF2C
FUOM	0	0.326593	0.383	0.081	0	2	FUOM
TM6SF1	0	0.326111	0.285	0.027	0	2	TM6SF1
CD164	0	0.325341	0.759	0.416	0	2	CD164
TKT	0	0.325283	0.624	0.266	0	2	TKT
PEA15	0	0.324405	0.379	0.097	0	2	PEA15
SLC11A2	0	0.324132	0.325	0.061	0	2	SLC11A2
PLXND1	0	0.323341	0.353	0.063	0	2	PLXND1
NME2	0	0.321986	0.845	0.53	0	2	NME2
RASGEF1B	0	0.321436	0.493	0.178	0	2	RASGEF1B
YBX3	0	0.321033	0.646	0.262	0	2	YBX3
CMTM6	0	0.319997	0.675	0.309	0	2	CMTM6
TENT5A	0	0.319661	0.343	0.102	0	2	TENT5A
RAP2A	0	0.318696	0.346	0.069	0	2	RAP2A
LILRB3	0	0.31808	0.355	0.061	0	2	LILRB3
LRRC25	0	0.317451	0.308	0.039	0	2	LRRC25
ICAM1	0	0.317351	0.417	0.113	0	2	ICAM1
P2RX4	0	0.316247	0.351	0.07	0	2	P2RX4
SORT1	0	0.315417	0.313	0.054	0	2	SORT1
ATP13A3	0	0.315276	0.47	0.176	0	2	ATP13A3
RPN2	0	0.314067	0.611	0.265	0	2	RPN2
PHACTR1	0	0.313957	0.39	0.106	0	2	PHACTR1
DUSP3	0	0.313339	0.337	0.063	0	2	DUSP3
CALM3	0	0.312557	0.624	0.321	0	2	CALM3
PRCP	0	0.312041	0.388	0.096	0	2	PRCP
PLEKHO1	0	0.311887	0.509	0.184	0	2	PLEKHO1
LAMTOR1	0	0.310826	0.603	0.253	0	2	LAMTOR1
CHMP1B	0	0.310596	0.553	0.282	0	2	CHMP1B
ACSL1	0	0.310474	0.395	0.091	0	2	ACSL1
CEBPA	0	0.309305	0.268	0.035	0	2	CEBPA
PAPSS1	0	0.309143	0.37	0.092	0	2	PAPSS1
FUCA2	0	0.309076	0.364	0.081	0	2	FUCA2
ARPC1B	0	0.308976	0.827	0.565	0	2	ARPC1B
PGK1	0	0.308703	0.733	0.432	0	2	PGK1
TPM4	0	0.3087	0.766	0.445	0	2	TPM4
STX7	0	0.308077	0.49	0.151	0	2	STX7
SMCO4	0	0.307699	0.388	0.096	0	2	SMCO4
LILRB2	0	0.307339	0.324	0.058	0	2	LILRB2
TUBA1C	0	0.307235	0.468	0.164	0	2	TUBA1C
IRAK3	0	0.306361	0.383	0.088	0	2	IRAK3
TMEM251	0	0.305766	0.338	0.066	0	2	TMEM251
CIAO2A	0	0.305312	0.442	0.141	0	2	CIAO2A
ST14	0	0.305277	0.352	0.086	0	2	ST14
CLIC4	0	0.304517	0.335	0.072	0	2	CLIC4
EGR2	0	0.304407	0.261	0.062	0	2	EGR2
ITPR2	0	0.304382	0.453	0.163	0	2	ITPR2
MANBA	0	0.30381	0.368	0.086	0	2	MANBA
TRAPPC5	0	0.303147	0.662	0.303	0	2	TRAPPC5
NTAN1	0	0.302371	0.382	0.09	0	2	NTAN1
SAP30	0	0.301757	0.363	0.108	0	2	SAP30
FAM49A	0	0.30152	0.336	0.073	0	2	FAM49A
PAPSS2	0	0.301424	0.26	0.035	0	2	PAPSS2
TFPT	0	0.301339	0.356	0.072	0	2	TFPT
RHEB	0	0.300822	0.567	0.234	0	2	RHEB
AP1S2	0	0.300175	0.523	0.184	0	2	AP1S2
CREBL2	0	0.299663	0.359	0.088	0	2	CREBL2
SDCCAG8	0	0.299579	0.418	0.123	0	2	SDCCAG8
BLOC1S1	0	0.299544	0.68	0.332	0	2	BLOC1S1
ATP6V1C1	0	0.297766	0.395	0.101	0	2	ATP6V1C1
ACTN1	0	0.296798	0.466	0.148	0	2	ACTN1
WASHC4	0	0.296586	0.468	0.146	0	2	WASHC4
GLRX	0	0.296577	0.557	0.229	0	2	GLRX
MEF2A	0	0.296197	0.469	0.173	0	2	MEF2A
VDAC1	0	0.296172	0.66	0.312	0	2	VDAC1
ABHD5	0	0.296026	0.353	0.123	0	2	ABHD5
PLA2G15	0	0.29559	0.253	0.02	0	2	PLA2G15
DPP7	0	0.295122	0.584	0.243	0	2	DPP7
HSPA1A	0	0.295082	0.6	0.28	0	2	HSPA1A
TMSB10	0	0.294396	0.988	0.924	0	2	TMSB10
CLEC4A	0	0.294234	0.3	0.052	0	2	CLEC4A
LEPROT	0	0.294215	0.513	0.183	0	2	LEPROT
SUMO3	0	0.293893	0.549	0.207	0	2	SUMO3
SGK3	0	0.293499	0.402	0.11	0	2	SGK3
MAF1	0	0.292919	0.581	0.218	0	2	MAF
MGST2	0	0.292222	0.404	0.113	0	2	MGST2
GLB1	0	0.292061	0.35	0.079	0	2	GLB1
RBPJ	0	0.291797	0.67	0.307	0	2	RBPJ
RAB10	0	0.291699	0.586	0.238	0	2	RAB10
AP2A2	0	0.290849	0.33	0.079	0	2	AP2A2
GASK1B	0	0.290697	0.301	0.054	0	2	GASK1B
TNFAIP2	0	0.290191	0.411	0.113	0	2	TNFAIP2
CD40	0	0.288865	0.298	0.06	0	2	CD40
DBNDD2	0	0.288541	0.361	0.092	0	2	DBNDD2
CD300LF	0	0.287633	0.266	0.03	0	2	CD300LF
ME2	0	0.287575	0.422	0.136	0	2	ME2
PYGL	0	0.287239	0.303	0.043	0	2	PYGL
PTTG1IP	0	0.287173	0.591	0.231	0	2	PTTG1IP
IRF8	0	0.287112	0.385	0.088	0	2	IRF8
TCEAL9	0	0.286408	0.287	0.07	0	2	TCEAL9
CALU	0	0.286208	0.484	0.168	0	2	CALU
ZFP36L1	0	0.285618	0.822	0.561	0	2	ZFP36L1
ALDH1A1	0	0.285153	0.272	0.071	0	2	ALDH1A1
ATP5MC3	0	0.28442	0.721	0.42	0	2	ATP5MC3
PDIA6	0	0.284242	0.672	0.352	0	2	PDIA6
IFNAR1	0	0.283963	0.499	0.18	0	2	IFNAR1
DHRS3	0	0.283822	0.387	0.111	0	2	DHRS3
NCF4	0	0.283595	0.364	0.079	0	2	NCF4
NAGA	0	0.283033	0.32	0.058	0	2	NAGA
LILRB1	0	0.282234	0.317	0.062	0	2	LILRB1
STAT1	0	0.282145	0.601	0.302	0	2	STAT1
KYNU	0	0.281525	0.303	0.059	0	2	KYNU
ABCG1	0	0.281281	0.325	0.073	0	2	ABCG1
CRTAP	0	0.280482	0.453	0.146	0	2	CRTAP
ARRDC4	0	0.279914	0.251	0.04	0	2	ARRDC4
CPEB4	0	0.279758	0.418	0.135	0	2	CPEB4
CIITA	0	0.278725	0.304	0.072	0	2	CIITA
NEK6	0	0.278309	0.284	0.047	0	2	NEK6
MMD	0	0.277971	0.297	0.061	0	2	MMD
MOB1A	0	0.277738	0.705	0.362	0	2	MOB1A
CLN8	0	0.276838	0.312	0.065	0	2	CLN8
RUNX1	0	0.275601	0.459	0.183	0	2	RUNX1
NENF	0	0.274584	0.495	0.184	0	2	NENF
YWHAE	0	0.273914	0.688	0.341	0	2	YWHAE
NUCB1	0	0.272549	0.507	0.191	0	2	NUCB1
OS9	0	0.272113	0.53	0.203	0	2	OS9
SNX5	0	0.271906	0.534	0.197	0	2	SNX5
GBA	0	0.271794	0.305	0.052	0	2	GBA
S100A10	0	0.27153	0.916	0.708	0	2	S100A10
PEPD	0	0.268515	0.38	0.103	0	2	PEPD
BCKDK	0	0.268419	0.325	0.064	0	2	BCKDK
HOMER3	0	0.267323	0.272	0.038	0	2	HOMER3
SCIMP	0	0.267248	0.294	0.052	0	2	SCIMP
PLEKHO2	0	0.266699	0.332	0.066	0	2	PLEKHO2
FGD4	0	0.265804	0.325	0.089	0	2	FGD4
PCBD1	0	0.265666	0.425	0.127	0	2	PCBD1
BNIP3	0	0.265291	0.264	0.077	0	2	BNIP3
HSBP1	0	0.26466	0.581	0.234	0	2	HSBP1
PLEK	0	0.263989	0.597	0.223	0	2	PLEK
CNPY3	0	0.263626	0.497	0.177	0	2	CNPY3
RMDN3	0	0.262064	0.284	0.075	0	2	RMDN3
G0S2	0	0.261204	0.299	0.154	0	2	G0S2
TCEAL4	0	0.260381	0.42	0.138	0	2	TCEAL4
TMEM219	0	0.258274	0.598	0.263	0	2	TMEM219
LY6E	0	0.257872	0.636	0.401	0	2	LY6E
PHC2	0	0.257726	0.365	0.103	0	2	PHC2
UBE2D1	0	0.257517	0.435	0.14	0	2	UBE2D1
DYNLL1	0	0.257272	0.798	0.483	0	2	DYNLL1
NAMPT	0	0.256971	0.746	0.365	0	2	NAMPT
ZMIZ1	0	0.2569	0.37	0.104	0	2	ZMIZ1
FMN1	0	0.256058	0.265	0.056	0	2	FMN1
SLC43A2	0	0.255896	0.292	0.063	0	2	SLC43A2
ITGAV	0	0.255824	0.378	0.119	0	2	ITGAV
GOLIM4	0	0.25554	0.358	0.104	0	2	GOLIM4
SERPINB6	0	0.255283	0.56	0.217	0	2	SERPINB6
FKBP1A	0	0.255189	0.567	0.257	0	2	FKBP1A
SSR3	0	0.254159	0.626	0.295	0	2	SSR3
BEX4	0	0.253807	0.342	0.093	0	2	BEX4
VPS29	0	0.253734	0.581	0.258	0	2	VPS29
NANS	0	0.253569	0.407	0.127	0	2	NANS
PLBD2	0	0.253543	0.273	0.04	0	2	PLBD2
TLR1	0	0.25306	0.272	0.049	0	2	TLR1
GPR1831	0	0.252694	0.532	0.275	0	2	GPR183
IFI27	1.18796e-280	0.466649	0.397	0.244	3.6513e-276	2	IFI27
MT1X	5.71651e-275	0.327595	0.259	0.138	1.75703e-270	2	MT1X
KRT19	0	2.09796	0.806	0.23	0	3	KRT19
SPINK1	0	2.06303	0.541	0.133	0	3	SPINK1
LCN2	0	1.98074	0.581	0.145	0	3	LCN2
MMP7	0	1.90941	0.489	0.067	0	3	MMP7
CEACAM6	0	1.85921	0.467	0.057	0	3	CEACAM6
AGR2	0	1.81603	0.603	0.116	0	3	AGR2
TM4SF1	0	1.78716	0.642	0.125	0	3	TM4SF1
S100A6	0	1.67401	0.962	0.805	0	3	S100A6
KRT8	0	1.66512	0.677	0.143	0	3	KRT8
FXYD3	0	1.65625	0.601	0.116	0	3	FXYD3
TFF1	0	1.65209	0.37	0.086	0	3	TFF1
IFI271	0	1.65199	0.699	0.203	0	3	IFI27
KRT18	0	1.63722	0.656	0.145	0	3	KRT18
SLPI	0	1.63326	0.584	0.08	0	3	SLPI
TSPAN8	0	1.626	0.551	0.103	0	3	TSPAN8
KRT17	0	1.60509	0.436	0.073	0	3	KRT17
WFDC2	0	1.58349	0.511	0.075	0	3	WFDC2
LGALS4	0	1.5622	0.486	0.066	0	3	LGALS4
C19orf33	0	1.56172	0.644	0.11	0	3	C19orf33
ATP1B1	0	1.55673	0.612	0.151	0	3	ATP1B1
EPCAM	0	1.55672	0.62	0.082	0	3	EPCAM
ELF3	0	1.48364	0.573	0.075	0	3	ELF3
KRT7	0	1.45093	0.551	0.117	0	3	KRT7
S100P	0	1.44892	0.57	0.142	0	3	S100P
MUC1	0	1.418	0.57	0.102	0	3	MUC1
CLDN4	0	1.41137	0.549	0.084	0	3	CLDN4
PIGR	0	1.40732	0.314	0.039	0	3	PIGR
SPINT2	0	1.40407	0.652	0.23	0	3	SPINT2
GPRC5A	0	1.39845	0.549	0.06	0	3	GPRC5A
CD24	0	1.36502	0.5	0.076	0	3	CD24
TACSTD2	0	1.35335	0.508	0.056	0	3	TACSTD2
ANXA4	0	1.34749	0.618	0.19	0	3	ANXA4
PERP	0	1.30013	0.586	0.114	0	3	PERP
MAL2	0	1.24011	0.513	0.054	0	3	MAL2
S100A14	0	1.23708	0.487	0.052	0	3	S100A14
DSG2	0	1.23696	0.497	0.049	0	3	DSG2
CYSTM1	0	1.21666	0.591	0.195	0	3	CYSTM1
PMEPA1	0	1.21046	0.545	0.129	0	3	PMEPA1
SERPINA3	0	1.19814	0.264	0.033	0	3	SERPINA3
ANXA21	0	1.18269	0.809	0.504	0	3	ANXA2
LAMB3	0	1.17768	0.453	0.066	0	3	LAMB3
MDK	0	1.17477	0.505	0.085	0	3	MDK
S100A16	0	1.17264	0.515	0.07	0	3	S100A16
DSP	0	1.16121	0.493	0.047	0	3	DSP
LMO7	0	1.15686	0.493	0.075	0	3	LMO7
CAMK2N1	0	1.15061	0.533	0.077	0	3	CAMK2N1
PHLDA2	0	1.13948	0.512	0.107	0	3	PHLDA2
TFF3	0	1.13733	0.255	0.055	0	3	TFF3
TPM1	0	1.11262	0.585	0.136	0	3	TPM1
CTSE	0	1.09614	0.392	0.039	0	3	CTSE
GSTP1	0	1.09213	0.804	0.525	0	3	GSTP1
SMIM22	0	1.08439	0.485	0.046	0	3	SMIM22
S100A101	0	1.06609	0.904	0.712	0	3	S100A10
SDC4	0	1.06477	0.506	0.09	0	3	SDC4
PDZK1IP1	0	1.0466	0.36	0.027	0	3	PDZK1IP1
NQO1	0	1.04034	0.476	0.065	0	3	NQO1
ITGA6	0	1.03483	0.513	0.128	0	3	ITGA6
DST	0	1.03062	0.544	0.134	0	3	DST
MUC5AC	0	1.02655	0.258	0.04	0	3	MUC5AC
GPX2	0	1.02258	0.351	0.037	0	3	GPX2
TSPAN1	0	1.01206	0.437	0.04	0	3	TSPAN1
LGALS31	0	1.00712	0.756	0.401	0	3	LGALS3
CD591	0	1.00372	0.602	0.225	0	3	CD59
COL17A1	0	1.00275	0.319	0.026	0	3	COL17A1
ID1	0	0.985568	0.445	0.089	0	3	ID1
TMC5	0	0.966183	0.407	0.031	0	3	TMC5
GOLM1	0	0.961935	0.458	0.061	0	3	GOLM1
CDH1	0	0.953253	0.428	0.032	0	3	CDH1
CYP3A5	0	0.951359	0.385	0.041	0	3	CYP3A5
SPTBN1	0	0.950305	0.586	0.184	0	3	SPTBN1
LAMC2	0	0.926042	0.376	0.034	0	3	LAMC2
CLDN7	0	0.918635	0.452	0.063	0	3	CLDN7
CCND1	0	0.913111	0.427	0.073	0	3	CCND1
COL1A1	0	0.908941	0.275	0.072	0	3	COL1A1
SERPINA11	0	0.894158	0.411	0.226	0	3	SERPINA1
S100A111	0	0.883496	0.904	0.686	0	3	S100A11
LAMA3	0	0.881689	0.356	0.036	0	3	LAMA3
ITGA2	0	0.878044	0.399	0.046	0	3	ITGA2
DCBLD2	0	0.87589	0.266	0.038	0	3	DCBLD2
MGST1	0	0.873926	0.392	0.095	0	3	MGST1
IFITM31	0	0.87146	0.689	0.316	0	3	IFITM3
ITGB4	0	0.864372	0.388	0.041	0	3	ITGB4
TNFRSF12A	0	0.858752	0.399	0.067	0	3	TNFRSF12A
BLVRB1	0	0.851641	0.476	0.217	0	3	BLVRB
ASPH	0	0.843258	0.481	0.148	0	3	ASPH
SOX9	0	0.842816	0.365	0.027	0	3	SOX9
S100A13	0	0.830564	0.442	0.073	0	3	S100A13
FAM3C	0	0.829224	0.468	0.164	0	3	FAM3C
PPDPF	0	0.829029	0.814	0.634	0	3	PPDPF
AHNAK2	0	0.827595	0.342	0.032	0	3	AHNAK2
SFN	0	0.819534	0.385	0.044	0	3	SFN
ANXA3	0	0.811878	0.373	0.032	0	3	ANXA3
NET1	0	0.808594	0.379	0.086	0	3	NET1
TXN1	0	0.806426	0.7	0.443	0	3	TXN
MUC5B	0	0.802723	0.256	0.029	0	3	MUC5B
LSR	0	0.802219	0.409	0.066	0	3	LSR
TFPI	0	0.798104	0.409	0.058	0	3	TFPI
ITGB6	0	0.796221	0.346	0.028	0	3	ITGB6
LGALS3BP1	0	0.788626	0.481	0.139	0	3	LGALS3BP
CTTN	0	0.780629	0.433	0.049	0	3	CTTN
CD91	0	0.779605	0.579	0.22	0	3	CD9
KLF5	0	0.778959	0.402	0.042	0	3	KLF5
OCIAD2	0	0.777493	0.55	0.235	0	3	OCIAD2
CAV2	0	0.772703	0.379	0.037	0	3	CAV2
TMEM238	0	0.772003	0.455	0.139	0	3	TMEM238
F3	0	0.768741	0.288	0.033	0	3	F3
APP	0	0.765743	0.509	0.17	0	3	APP
JUP	0	0.765124	0.401	0.062	0	3	JUP
CLU	0	0.758898	0.265	0.059	0	3	CLU
FLNB	0	0.757649	0.386	0.086	0	3	FLNB
C15orf481	0	0.753136	0.467	0.177	0	3	C15orf48
DSTN	0	0.753058	0.606	0.305	0	3	DSTN
CLTB	0	0.751894	0.518	0.241	0	3	CLTB
SOX4	0	0.749558	0.397	0.1	0	3	SOX4
CD151	0	0.748402	0.478	0.147	0	3	CD151
LAD1	0	0.74682	0.341	0.024	0	3	LAD1
TSPAN3	0	0.742311	0.466	0.149	0	3	TSPAN3
AGR3	0	0.741797	0.292	0.024	0	3	AGR3
SYT8	0	0.722695	0.306	0.032	0	3	SYT8
SPATS2L	0	0.722665	0.499	0.159	0	3	SPATS2L
MARCKSL1	0	0.722587	0.451	0.14	0	3	MARCKSL1
PLAT	0	0.721188	0.274	0.059	0	3	PLAT
NNMT	0	0.720021	0.262	0.059	0	3	NNMT
ADIRF	0	0.718431	0.289	0.057	0	3	ADIRF
CAV1	0	0.7177	0.279	0.042	0	3	CAV1
CLDN1	0	0.710481	0.294	0.035	0	3	CLDN1
RAC11	0	0.708708	0.735	0.528	0	3	RAC1
MSLN	0	0.706216	0.298	0.029	0	3	MSLN
LMNA	0	0.705709	0.59	0.257	0	3	LMNA
TESC	0	0.704401	0.338	0.096	0	3	TESC
MGLL	0	0.703239	0.387	0.077	0	3	MGLL
SLC12A2	0	0.694794	0.306	0.066	0	3	SLC12A2
TJP1	0	0.688314	0.373	0.035	0	3	TJP1
JPT1	0	0.688035	0.572	0.334	0	3	JPT1
LINC00342	0	0.687555	0.336	0.164	0	3	LINC00342
GSN1	0	0.684824	0.54	0.221	0	3	GSN
ITPRID2	0	0.683935	0.449	0.139	0	3	ITPRID2
FAT1	0	0.68012	0.354	0.031	0	3	FAT1
KLK11	0	0.678251	0.265	0.021	0	3	KLK11
TSC22D1	0	0.678146	0.434	0.122	0	3	TSC22D1
KLK10	0	0.677393	0.259	0.018	0	3	KLK10
MET	0	0.677361	0.341	0.024	0	3	MET
ITGA3	0	0.671424	0.356	0.045	0	3	ITGA3
EPS8	0	0.670798	0.416	0.098	0	3	EPS8
ERRFI1	0	0.666322	0.39	0.085	0	3	ERRFI1
ONECUT2	0	0.666075	0.252	0.016	0	3	ONECUT2
BACE2	0	0.664755	0.354	0.042	0	3	BACE2
RAB25	0	0.664524	0.348	0.024	0	3	RAB25
SERINC2	0	0.664347	0.365	0.055	0	3	SERINC2
H1F0	0	0.664158	0.345	0.079	0	3	H1F0
PLEC	0	0.66352	0.461	0.205	0	3	PLEC
PLS1	0	0.652188	0.329	0.025	0	3	PLS1
SDC1	0	0.65112	0.347	0.035	0	3	SDC1
EMP1	0	0.650292	0.356	0.091	0	3	EMP1
DSC2	0	0.650133	0.34	0.078	0	3	DSC2
MYH14	0	0.642616	0.307	0.026	0	3	MYH14
TMPRSS4	0	0.641957	0.32	0.023	0	3	TMPRSS4
SPINT1	0	0.636908	0.367	0.073	0	3	SPINT1
HSPB11	0	0.636794	0.656	0.346	0	3	HSPB1
CTNNA1	0	0.630271	0.478	0.175	0	3	CTNNA1
ACTN4	0	0.62897	0.587	0.332	0	3	ACTN4
GALNT3	0	0.624661	0.371	0.061	0	3	GALNT3
FOXQ1	0	0.624059	0.285	0.02	0	3	FOXQ1
SELENOW	0	0.618882	0.612	0.404	0	3	SELENOW
NME21	0	0.618369	0.718	0.552	0	3	NME2
TGM21	0	0.618078	0.315	0.105	0	3	TGM2
TAGLN2	0	0.616505	0.708	0.501	0	3	TAGLN2
PTTG1IP1	0	0.616028	0.515	0.245	0	3	PTTG1IP
CTNND1	0	0.615664	0.42	0.121	0	3	CTNND1
EZR	0	0.614915	0.676	0.494	0	3	EZR
ADAM91	0	0.612624	0.432	0.141	0	3	ADAM9
MALL	0	0.611577	0.31	0.025	0	3	MALL
MT1E	0	0.609096	0.276	0.098	0	3	MT1E
LIPH	0	0.608166	0.307	0.019	0	3	LIPH
RAB11FIP1	0	0.607528	0.545	0.328	0	3	RAB11FIP1
APLP21	0	0.606049	0.643	0.364	0	3	APLP2
ZG16B	0	0.602414	0.251	0.021	0	3	ZG16B
MUC20	0	0.601694	0.26	0.025	0	3	MUC20
NCKAP1	0	0.601218	0.371	0.045	0	3	NCKAP1
KCNK1	0	0.600742	0.292	0.017	0	3	KCNK1
SHROOM3	0	0.598976	0.291	0.018	0	3	SHROOM3
ERBB3	0	0.598666	0.317	0.026	0	3	ERBB3
RRBP1	0	0.594047	0.515	0.251	0	3	RRBP1
SLC44A4	0	0.593951	0.299	0.026	0	3	SLC44A4
MLPH	0	0.591983	0.336	0.037	0	3	MLPH
RRAS	0	0.591982	0.391	0.111	0	3	RRAS
PTPRF	0	0.587475	0.328	0.029	0	3	PTPRF
PRDX5	0	0.586998	0.571	0.351	0	3	PRDX5
PDLIM1	0	0.583916	0.363	0.069	0	3	PDLIM1
STARD10	0	0.581304	0.333	0.059	0	3	STARD10
F11R	0	0.577177	0.384	0.104	0	3	F11R
CDC42EP5	0	0.573356	0.28	0.028	0	3	CDC42EP5
ABHD2	0	0.571091	0.428	0.176	0	3	ABHD2
ABCC3	0	0.570481	0.322	0.067	0	3	ABCC3
CD2AP	0	0.569791	0.414	0.162	0	3	CD2AP
PPA1	0	0.565692	0.539	0.281	0	3	PPA1
MYOF	0	0.56039	0.36	0.103	0	3	MYOF
TMEM54	0	0.560298	0.312	0.026	0	3	TMEM54
FHL2	0	0.559773	0.308	0.028	0	3	FHL2
TMEM265	0	0.559439	0.292	0.035	0	3	TMEM265
TIMP11	0	0.557545	0.659	0.374	0	3	TIMP1
TPM2	0	0.555468	0.261	0.068	0	3	TPM2
PRSS23	0	0.553315	0.29	0.059	0	3	PRSS23
ERO1A1	0	0.553081	0.437	0.229	0	3	ERO1A
EFNA1	0	0.5526	0.255	0.024	0	3	EFNA1
TINAGL1	0	0.552139	0.304	0.034	0	3	TINAGL1
LDLR	0	0.551093	0.339	0.088	0	3	LDLR
IFI61	0	0.550592	0.516	0.299	0	3	IFI6
ITGB1	0	0.549	0.688	0.505	0	3	ITGB1
DEPP1	0	0.547131	0.251	0.033	0	3	DEPP1
RHOC	0	0.547091	0.487	0.22	0	3	RHOC
PLAAT3	0	0.543305	0.431	0.163	0	3	PLAAT3
CXADR	0	0.542061	0.293	0.023	0	3	CXADR
AFDN	0	0.540501	0.344	0.077	0	3	AFDN
PLPP2	0	0.539248	0.276	0.021	0	3	PLPP2
REEP3	0	0.537341	0.416	0.157	0	3	REEP3
CYP51A1	0	0.535585	0.355	0.126	0	3	CYP51A1
RND3	0	0.534027	0.283	0.038	0	3	RND3
MYO6	0	0.533316	0.343	0.054	0	3	MYO6
EMP2	0	0.529618	0.313	0.047	0	3	EMP2
ANKRD36C	0	0.528043	0.324	0.15	0	3	ANKRD36C
ITGAV1	0	0.524206	0.366	0.123	0	3	ITGAV
ASAP2	0	0.523942	0.314	0.034	0	3	ASAP2
MACC1	0	0.523751	0.261	0.038	0	3	MACC1
MSMO1	0	0.52193	0.281	0.07	0	3	MSMO1
PON2	0	0.521485	0.324	0.071	0	3	PON2
ATP1A1	0	0.520461	0.529	0.319	0	3	ATP1A1
NFIB	0	0.519372	0.254	0.025	0	3	NFIB
TM9SF3	0	0.51846	0.546	0.318	0	3	TM9SF3
HMGA1	0	0.517581	0.403	0.202	0	3	HMGA1
MGST31	0	0.517529	0.57	0.357	0	3	MGST3
TMBIM1	0	0.517367	0.396	0.148	0	3	TMBIM1
SORBS2	0	0.516473	0.256	0.018	0	3	SORBS2
PPIC	0	0.514443	0.314	0.048	0	3	PPIC
ELOB	0	0.513438	0.664	0.489	0	3	ELOB
ABHD17C	0	0.511458	0.272	0.026	0	3	ABHD17C
TJP2	0	0.509774	0.321	0.043	0	3	TJP2
WWTR1	0	0.509288	0.297	0.041	0	3	WWTR1
KRTCAP3	0	0.509164	0.265	0.02	0	3	KRTCAP3
CDC42BPA	0	0.506259	0.287	0.035	0	3	CDC42BPA
NEAT11	0	0.503905	0.917	0.816	0	3	NEAT1
CRIP2	0	0.503796	0.303	0.058	0	3	CRIP2
RASEF	0	0.503424	0.257	0.016	0	3	RASEF
HDLBP	0	0.503081	0.486	0.24	0	3	HDLBP
LIMA1	0	0.499449	0.397	0.127	0	3	LIMA1
MYL12B	0	0.49874	0.772	0.71	0	3	MYL12B
UQCRQ	0	0.4966	0.545	0.336	0	3	UQCRQ
ARL6IP1	0	0.496368	0.612	0.44	0	3	ARL6IP1
CALD1	0	0.493338	0.26	0.06	0	3	CALD1
EHF	0	0.49274	0.27	0.016	0	3	EHF
FN11	0	0.491414	0.314	0.162	0	3	FN1
UACA	0	0.490265	0.311	0.063	0	3	UACA
NFIA	0	0.490015	0.32	0.088	0	3	NFIA
PLS3	0	0.488777	0.299	0.039	0	3	PLS3
CD46	0	0.488105	0.563	0.341	0	3	CD46
CAPN2	0	0.487737	0.476	0.231	0	3	CAPN2
TCF7L2	0	0.485635	0.334	0.08	0	3	TCF7L2
KDELR2	0	0.484875	0.493	0.268	0	3	KDELR2
SRD5A3	0	0.484501	0.277	0.065	0	3	SRD5A3
LRRC8A	0	0.484006	0.277	0.056	0	3	LRRC8A
SDCBP2	0	0.483907	0.267	0.024	0	3	SDCBP2
HMGCS1	0	0.483614	0.286	0.108	0	3	HMGCS1
MGST21	0	0.482431	0.348	0.124	0	3	MGST2
MBOAT2	0	0.48243	0.271	0.029	0	3	MBOAT2
HSBP11	0	0.479288	0.481	0.252	0	3	HSBP1
YBX31	0	0.478827	0.525	0.284	0	3	YBX3
CD55	0	0.478501	0.535	0.357	0	3	CD55
PARD6B	0	0.4785	0.259	0.027	0	3	PARD6B
APOL1	0	0.47758	0.262	0.075	0	3	APOL1
PGRMC1	0	0.474112	0.353	0.105	0	3	PGRMC1
VCL	0	0.474047	0.367	0.12	0	3	VCL
GNG12	0	0.471426	0.288	0.032	0	3	GNG12
SLC39A4	0	0.470482	0.268	0.064	0	3	SLC39A4
GAPDH1	0	0.470442	0.856	0.775	0	3	GAPDH
ANXA51	0	0.469018	0.642	0.416	0	3	ANXA5
SLC9A3R2	0	0.467827	0.282	0.033	0	3	SLC9A3R2
ACTN11	0	0.467533	0.387	0.163	0	3	ACTN1
IGF2BP2	0	0.466539	0.29	0.039	0	3	IGF2BP2
QSOX1	0	0.465223	0.349	0.123	0	3	QSOX1
KDELR1	0	0.46519	0.478	0.252	0	3	KDELR1
SH3YL1	0	0.464422	0.346	0.095	0	3	SH3YL1
MTUS1	0	0.46425	0.265	0.041	0	3	MTUS1
SQLE	0	0.463453	0.254	0.066	0	3	SQLE
LMO4	0	0.463329	0.332	0.157	0	3	LMO4
PDIA4	0	0.462842	0.403	0.195	0	3	PDIA4
TNFRSF21	0	0.461549	0.269	0.045	0	3	TNFRSF21
IGFBP4	0	0.460453	0.28	0.072	0	3	IGFBP4
HEBP2	0	0.459786	0.457	0.232	0	3	HEBP2
TPM41	0	0.459511	0.642	0.466	0	3	TPM4
BAIAP2L1	0	0.458917	0.281	0.026	0	3	BAIAP2L1
BEX3	0	0.458394	0.34	0.109	0	3	BEX3
DMKN	0	0.457642	0.264	0.026	0	3	DMKN
TSPO1	0	0.457529	0.645	0.494	0	3	TSPO
TMEM141	0	0.45701	0.364	0.146	0	3	TMEM141
C12orf751	0	0.455282	0.4	0.19	0	3	C12orf75
OCLN	0	0.454971	0.257	0.025	0	3	OCLN
SH3RF1	0	0.454923	0.27	0.033	0	3	SH3RF1
ST141	0	0.454434	0.323	0.093	0	3	ST14
PTPRK	0	0.453617	0.265	0.026	0	3	PTPRK
SCNN1A	0	0.453515	0.269	0.026	0	3	SCNN1A
VDAC11	0	0.452863	0.541	0.332	0	3	VDAC1
PCBD11	0	0.452549	0.367	0.138	0	3	PCBD1
PRSS8	0	0.4523	0.251	0.018	0	3	PRSS8
SLC2A1	0	0.448358	0.298	0.083	0	3	SLC2A1
TSPAN15	0	0.447342	0.27	0.045	0	3	TSPAN15
NECTIN2	0	0.446828	0.309	0.086	0	3	NECTIN2
PPP1R14B	0	0.446604	0.489	0.276	0	3	PPP1R14B
ALDH1A11	0	0.446448	0.262	0.075	0	3	ALDH1A1
LY6E1	0	0.444814	0.582	0.412	0	3	LY6E
CLINT1	0	0.443255	0.48	0.265	0	3	CLINT1
IGFBP7	0	0.441399	0.294	0.125	0	3	IGFBP7
RHOB1	0	0.440337	0.478	0.235	0	3	RHOB
SRI	0	0.434718	0.504	0.306	0	3	SRI
CST31	0	0.433261	0.77	0.426	0	3	CST3
ARPC1A	0	0.433235	0.372	0.146	0	3	ARPC1A
PDLIM5	0	0.432916	0.344	0.126	0	3	PDLIM5
ARHGAP5	0	0.432775	0.396	0.162	0	3	ARHGAP5
RIOK3	0	0.432774	0.488	0.283	0	3	RIOK3
HSPG2	0	0.432759	0.259	0.039	0	3	HSPG2
UBE2H	0	0.431216	0.429	0.197	0	3	UBE2H
INAVA	0	0.431059	0.254	0.018	0	3	INAVA
SGPP2	0	0.430987	0.264	0.032	0	3	SGPP2
PAWR	0	0.430896	0.291	0.038	0	3	PAWR
TSPAN13	0	0.430267	0.291	0.046	0	3	TSPAN13
DDR1	0	0.427057	0.252	0.022	0	3	DDR1
MIF1	0	0.426068	0.758	0.68	0	3	MIF
NBL1	0	0.425792	0.299	0.066	0	3	NBL1
FNBP1L	0	0.425614	0.255	0.03	0	3	FNBP1L
PKM1	0	0.42088	0.575	0.416	0	3	PKM
RAB131	0	0.420312	0.366	0.125	0	3	RAB13
NPDC1	0	0.420216	0.27	0.054	0	3	NPDC1
AKR1C3	0	0.415471	0.252	0.057	0	3	AKR1C3
CYB5A	0	0.413981	0.329	0.136	0	3	CYB5A
KCNQ1OT1	0	0.413722	0.316	0.143	0	3	KCNQ1OT1
SYPL1	0	0.412032	0.427	0.201	0	3	SYPL1
CDCP1	0	0.409485	0.273	0.06	0	3	CDCP1
MAP3K13	0	0.409317	0.336	0.107	0	3	MAP3K13
LAPTM4A1	0	0.407261	0.534	0.327	0	3	LAPTM4A
SMIM14	0	0.406995	0.382	0.149	0	3	SMIM14
H2AFJ	0	0.406767	0.446	0.261	0	3	H2AFJ
NORAD	0	0.405137	0.479	0.272	0	3	NORAD
ARHGEF12	0	0.403834	0.318	0.086	0	3	ARHGEF12
PRDX11	0	0.402661	0.649	0.47	0	3	PRDX1
CDC42BPB	0	0.401898	0.276	0.064	0	3	CDC42BPB
FAM114A1	0	0.401011	0.271	0.043	0	3	FAM114A1
LLGL2	0	0.400908	0.297	0.069	0	3	LLGL2
TMEM59	0	0.400077	0.593	0.43	0	3	TMEM59
TEAD1	0	0.399425	0.262	0.026	0	3	TEAD1
TOB1	0	0.399322	0.455	0.235	0	3	TOB1
NR2F6	0	0.398615	0.266	0.034	0	3	NR2F6
RAB11A	0	0.394375	0.454	0.245	0	3	RAB11A
GFPT1	0	0.391739	0.329	0.115	0	3	GFPT1
SERPINB61	0	0.391337	0.429	0.239	0	3	SERPINB6
SLC44A1	0	0.391251	0.355	0.129	0	3	SLC44A1
LAPTM4B	0	0.391203	0.253	0.044	0	3	LAPTM4B
C4orf48	0	0.391184	0.379	0.226	0	3	C4orf48
PSMB5	0	0.39092	0.344	0.145	0	3	PSMB5
HDGF	0	0.390636	0.421	0.202	0	3	HDGF
CALM2	0	0.385312	0.769	0.716	0	3	CALM2
ARHGAP21	0	0.38292	0.307	0.117	0	3	ARHGAP21
CMPK1	0	0.379874	0.474	0.288	0	3	CMPK1
AGPAT2	0	0.379821	0.318	0.115	0	3	AGPAT2
PYGB	0	0.379789	0.271	0.066	0	3	PYGB
CLIC3	0	0.378593	0.302	0.122	0	3	CLIC3
PLEKHA5	0	0.378578	0.264	0.053	0	3	PLEKHA5
GALNT7	0	0.377685	0.301	0.097	0	3	GALNT7
EIF6	0	0.376728	0.412	0.215	0	3	EIF6
PRXL2A	0	0.373392	0.277	0.07	0	3	PRXL2A
BCL2L1	0	0.372838	0.311	0.112	0	3	BCL2L1
YES1	0	0.372705	0.286	0.061	0	3	YES1
CSTB1	0	0.372128	0.718	0.512	0	3	CSTB
RBM471	0	0.371645	0.358	0.155	0	3	RBM47
SCCPDH	0	0.371026	0.274	0.087	0	3	SCCPDH
AHNAK	0	0.370337	0.701	0.544	0	3	AHNAK
PRKCI	0	0.370113	0.308	0.079	0	3	PRKCI
POLD4	0	0.368369	0.485	0.325	0	3	POLD4
MGAT4B	0	0.368069	0.289	0.092	0	3	MGAT4B
CD631	0	0.368001	0.713	0.555	0	3	CD63
LTBR	0	0.367658	0.271	0.083	0	3	LTBR
P4HB1	0	0.365005	0.504	0.329	0	3	P4HB
DYNLL11	0	0.363595	0.639	0.509	0	3	DYNLL1
CKS1B	0	0.363264	0.293	0.093	0	3	CKS1B
SQSTM1	0	0.362063	0.616	0.472	0	3	SQSTM1
WASL	0	0.361772	0.314	0.087	0	3	WASL
TMEM176A1	0	0.36096	0.279	0.132	0	3	TMEM176A
RCN1	0	0.359354	0.28	0.081	0	3	RCN1
NDUFC1	0	0.359065	0.413	0.229	0	3	NDUFC1
GALNT4	0	0.35604	0.259	0.059	0	3	GALNT4
SEM1	0	0.354674	0.495	0.323	0	3	SEM1
FIS1	0	0.35455	0.496	0.327	0	3	FIS1
ARHGAP12	0	0.352954	0.288	0.083	0	3	ARHGAP12
ANXA11	0	0.350085	0.486	0.323	0	3	ANXA11
TIMP21	0	0.34993	0.429	0.236	0	3	TIMP2
TSTA3	0	0.349234	0.327	0.121	0	3	TSTA3
SLC25A37	0	0.347883	0.399	0.186	0	3	SLC25A37
PRDX4	0	0.347379	0.332	0.147	0	3	PRDX4
INF2	0	0.346555	0.268	0.076	0	3	INF2
SLC40A11	0	0.345577	0.331	0.106	0	3	SLC40A1
TMED10	0	0.344025	0.534	0.36	0	3	TMED10
GTF2I	0	0.343305	0.499	0.314	0	3	GTF2I
LPP	0	0.343192	0.447	0.243	0	3	LPP
CHP1	0	0.342542	0.307	0.128	0	3	CHP1
VAPA	0	0.341834	0.561	0.405	0	3	VAPA
TMEM106B	0	0.340502	0.314	0.133	0	3	TMEM106B
ETFB	0	0.339381	0.431	0.254	0	3	ETFB
SUN1	0	0.338663	0.288	0.078	0	3	SUN1
AHR	0	0.337519	0.43	0.232	0	3	AHR
EGR1	0	0.335895	0.478	0.289	0	3	EGR1
HIST1H1C	0	0.335481	0.387	0.21	0	3	HIST1H1C
RALBP1	0	0.332345	0.457	0.27	0	3	RALBP1
HIST1H2AC	0	0.331418	0.289	0.098	0	3	HIST1H2AC
UGCG	0	0.330791	0.403	0.202	0	3	UGCG
ROMO1	0	0.328906	0.462	0.283	0	3	ROMO1
MVP	0	0.328681	0.347	0.169	0	3	MVP
GIPC1	0	0.327653	0.295	0.089	0	3	GIPC1
NAPRT	0	0.327428	0.274	0.096	0	3	NAPRT
CHMP2A	0	0.327029	0.466	0.294	0	3	CHMP2A
PLXNB2	0	0.324192	0.255	0.087	0	3	PLXNB2
TUBA1C1	0	0.323001	0.349	0.185	0	3	TUBA1C
FDFT1	0	0.322459	0.299	0.139	0	3	FDFT1
TMEM165	0	0.321717	0.451	0.271	0	3	TMEM165
SCOC	0	0.321396	0.312	0.117	0	3	SCOC
TMEM176B1	0	0.321244	0.313	0.164	0	3	TMEM176B
FARP1	0	0.321172	0.252	0.068	0	3	FARP1
DYNC1LI2	0	0.320315	0.388	0.171	0	3	DYNC1LI2
CALU1	0	0.318626	0.38	0.186	0	3	CALU
DAP	0	0.318406	0.274	0.108	0	3	DAP
HACD3	0	0.318254	0.306	0.114	0	3	HACD3
B4GALT5	0	0.317476	0.292	0.115	0	3	B4GALT5
ACBD3	0	0.31515	0.392	0.202	0	3	ACBD3
TOR1AIP2	0	0.315007	0.355	0.168	0	3	TOR1AIP2
PDZD8	0	0.313824	0.3	0.112	0	3	PDZD8
IER31	0	0.312273	0.505	0.273	0	3	IER3
TPD52	0	0.311431	0.304	0.11	0	3	TPD52
TMED3	0	0.311029	0.297	0.119	0	3	TMED3
SELENOM	0	0.310366	0.324	0.155	0	3	SELENOM
SLC20A1	0	0.310068	0.34	0.196	0	3	SLC20A1
TCEAL91	0	0.309255	0.258	0.076	0	3	TCEAL9
POLR2I	0	0.308546	0.358	0.174	0	3	POLR2I
SLK	0	0.305476	0.412	0.227	0	3	SLK
CHMP4B	0	0.304687	0.358	0.196	0	3	CHMP4B
SCARB21	0	0.303113	0.368	0.179	0	3	SCARB2
MRPL52	0	0.302508	0.366	0.211	0	3	MRPL52
FDPS	0	0.301666	0.336	0.175	0	3	FDPS
YWHAG	0	0.301539	0.375	0.207	0	3	YWHAG
FNDC3B1	0	0.300446	0.389	0.195	0	3	FNDC3B
MORF4L2	0	0.299425	0.407	0.213	0	3	MORF4L2
EI24	0	0.297412	0.3	0.105	0	3	EI24
PDCD5	0	0.293243	0.377	0.216	0	3	PDCD5
MAP4K4	0	0.2926	0.389	0.214	0	3	MAP4K4
STK24	0	0.291745	0.381	0.222	0	3	STK24
STAU1	0	0.290286	0.424	0.238	0	3	STAU1
PKN2	0	0.290269	0.384	0.191	0	3	PKN2
ECI1	0	0.289686	0.282	0.115	0	3	ECI1
PPP4R1	0	0.287561	0.268	0.088	0	3	PPP4R1
REXO2	0	0.287545	0.339	0.153	0	3	REXO2
EIF4G1	0	0.28748	0.389	0.217	0	3	EIF4G1
CDK2AP1	0	0.28603	0.288	0.127	0	3	CDK2AP1
ABLIM1	0	0.285841	0.326	0.13	0	3	ABLIM1
TFG	0	0.284559	0.341	0.149	0	3	TFG
MBNL2	0	0.282088	0.33	0.144	0	3	MBNL2
UBE2E3	0	0.28127	0.323	0.144	0	3	UBE2E3
CAPN1	0	0.281204	0.309	0.136	0	3	CAPN1
TCEAL41	0	0.280721	0.324	0.155	0	3	TCEAL4
CHMP3	0	0.280402	0.417	0.231	0	3	CHMP3
RHEB1	0	0.280019	0.422	0.258	0	3	RHEB
CPD	0	0.279208	0.314	0.143	0	3	CPD
FGD41	0	0.27844	0.258	0.101	0	3	FGD4
SELENOS	0	0.276154	0.441	0.262	0	3	SELENOS
ERGIC3	0	0.275507	0.356	0.204	0	3	ERGIC3
BMPR2	0	0.275501	0.28	0.124	0	3	BMPR2
RAB2A	0	0.274526	0.484	0.32	0	3	RAB2A
CLCN3	0	0.274489	0.296	0.116	0	3	CLCN3
PPP2CB	0	0.274139	0.278	0.113	0	3	PPP2CB
CCDC6	0	0.273921	0.355	0.163	0	3	CCDC6
CASC4	0	0.27378	0.358	0.179	0	3	CASC4
HTATIP2	0	0.272753	0.322	0.139	0	3	HTATIP2
ZKSCAN1	0	0.271672	0.36	0.187	0	3	ZKSCAN1
SPTSSA	0	0.271365	0.265	0.118	0	3	SPTSSA
IL181	0	0.2704	0.295	0.137	0	3	IL18
SMAD3	0	0.270369	0.272	0.083	0	3	SMAD3
RTN31	0	0.268636	0.408	0.232	0	3	RTN3
RASSF7	0	0.268271	0.254	0.076	0	3	RASSF7
MPST	0	0.267465	0.258	0.098	0	3	MPST
NPEPPS	0	0.265876	0.373	0.204	0	3	NPEPPS
CCDC47	0	0.264813	0.36	0.205	0	3	CCDC47
MT-CO1	0	0.263399	0.994	0.994	0	3	MT-CO1
HSD17B12	0	0.262531	0.318	0.145	0	3	HSD17B12
ASL	0	0.262398	0.271	0.097	0	3	ASL
ZNF593	0	0.260388	0.265	0.11	0	3	ZNF593
TSTD1	0	0.259235	0.409	0.243	0	3	TSTD1
PLBD11	0	0.257721	0.261	0.124	0	3	PLBD1
TMEM205	0	0.2577	0.276	0.123	0	3	TMEM205
VEGFA1	0	0.256306	0.322	0.148	0	3	VEGFA
NPTN	0	0.255953	0.321	0.163	0	3	NPTN
KLF3	0	0.255244	0.4	0.238	0	3	KLF3
SLIRP	0	0.254051	0.353	0.202	0	3	SLIRP
YIF1A	0	0.253061	0.29	0.137	0	3	YIF1A
NBEAL1	0	0.252445	0.265	0.097	0	3	NBEAL1
LEPROT1	0	0.25212	0.373	0.207	0	3	LEPROT
DNAJC10	0	0.251895	0.315	0.152	0	3	DNAJC10
AP1S1	0	0.250399	0.265	0.097	0	3	AP1S1
SMS1	0	0.250266	0.373	0.214	0	3	SMS
VMP1	3.9059e-307	0.328899	0.608	0.448	1.20052e-302	3	VMP1
FAM120A	3.33507e-305	0.255955	0.423	0.262	1.02507e-300	3	FAM120A
NENF1	1.99472e-299	0.264449	0.357	0.207	6.13096e-295	3	NENF
ANKRD10	5.83853e-298	0.251099	0.334	0.189	1.79453e-293	3	ANKRD10
NDUFB4	2.3292e-296	0.293145	0.473	0.311	7.15903e-292	3	NDUFB4
SYNGR21	2.41859e-296	0.325613	0.403	0.248	7.43378e-292	3	SYNGR2
VDAC2	6.82436e-293	0.325573	0.456	0.299	2.09754e-288	3	VDAC2
CTNNB1	1.01084e-292	0.285362	0.456	0.288	3.10691e-288	3	CTNNB1
TMOD3	2.18035e-292	0.274739	0.458	0.297	6.70154e-288	3	TMOD3
CANX1	2.01185e-289	0.345978	0.593	0.438	6.18364e-285	3	CANX
MT1X1	1.85289e-286	0.33167	0.26	0.139	5.69503e-282	3	MT1X
MRPL51	5.71525e-280	0.310537	0.438	0.287	1.75664e-275	3	MRPL51
RTN41	4.3815e-277	0.300984	0.556	0.402	1.3467e-272	3	RTN4
COX5B	6.61472e-277	0.359394	0.6	0.455	2.0331e-272	3	COX5B
PHPT1	4.77698e-272	0.257461	0.437	0.279	1.46825e-267	3	PHPT1
COX17	2.96213e-269	0.275495	0.444	0.286	9.1044e-265	3	COX17
YWHAE1	5.32361e-262	0.284676	0.528	0.367	1.63627e-257	3	YWHAE
DNAJC15	1.73333e-260	0.259977	0.43	0.279	5.32755e-256	3	DNAJC15
MRPS24	2.94488e-260	0.261395	0.374	0.232	9.05137e-256	3	MRPS24
GUK1	1.40079e-259	0.32678	0.654	0.554	4.30546e-255	3	GUK1
NUCKS1	1.94281e-259	0.327761	0.609	0.478	5.97142e-255	3	NUCKS1
SNRPD1	2.14226e-253	0.2784	0.403	0.262	6.58444e-249	3	SNRPD1
TM9SF2	1.28666e-249	0.285457	0.411	0.26	3.95469e-245	3	TM9SF2
KTN1	1.54552e-248	0.280307	0.591	0.447	4.75031e-244	3	KTN1
SF3B6	1.56413e-244	0.263719	0.489	0.34	4.80752e-240	3	SF3B6
ATF31	7.71047e-244	0.270491	0.4	0.257	2.36989e-239	3	ATF3
ANAPC11	2.41874e-237	0.286676	0.452	0.307	7.43424e-233	3	ANAPC11
COX6B1	1.80696e-236	0.354314	0.625	0.501	5.55389e-232	3	COX6B1
MT-ND4L	3.23369e-232	0.337496	0.726	0.628	9.93907e-228	3	MT-ND4L
TUBB4B	3.23118e-223	0.314852	0.437	0.296	9.93136e-219	3	TUBB4B
SEC61G	1.13464e-210	0.315159	0.509	0.378	3.48743e-206	3	SEC61G
MT-ND4	4.27878e-208	0.280591	0.956	0.969	1.31512e-203	3	MT-ND4
ATP5MD	8.55879e-196	0.273679	0.557	0.421	2.63063e-191	3	ATP5MD
TMEM2191	1.43554e-193	0.252288	0.429	0.291	4.41226e-189	3	TMEM219
SERPINB1	4.64993e-190	0.276489	0.515	0.382	1.4292e-185	3	SERPINB1
ZNF706	2.66648e-189	0.252097	0.492	0.356	8.1957e-185	3	ZNF706
CAST	1.06714e-185	0.279046	0.647	0.557	3.27996e-181	3	CAST
RPS27L	4.86899e-185	0.262872	0.536	0.393	1.49653e-180	3	RPS27L
KRTCAP2	1.97564e-184	0.315884	0.525	0.395	6.07231e-180	3	KRTCAP2
POLR2L	8.56898e-184	0.295979	0.49	0.365	2.63376e-179	3	POLR2L
COX6A1	1.67249e-182	0.335036	0.603	0.49	5.14056e-178	3	COX6A1
ATP5MF	1.1006e-171	0.286371	0.485	0.358	3.38281e-167	3	ATP5MF
CLTA1	8.3856e-171	0.272112	0.479	0.346	2.5774e-166	3	CLTA
GNG51	1.2022e-170	0.262218	0.579	0.443	3.69507e-166	3	GNG5
DAD1	1.38136e-169	0.25502	0.535	0.411	4.24575e-165	3	DAD1
TPI11	5.32643e-168	0.288767	0.601	0.478	1.63713e-163	3	TPI1
PDIA3	1.15212e-164	0.264834	0.614	0.505	3.54115e-160	3	PDIA3
HINT11	3.4906e-161	0.259733	0.707	0.646	1.07287e-156	3	HINT1
CIB1	1.23635e-139	0.302261	0.559	0.47	3.80004e-135	3	CIB1
NDUFS5	1.38639e-130	0.255067	0.564	0.461	4.26121e-126	3	NDUFS5
RPL22L1	8.43359e-130	0.263398	0.421	0.308	2.59215e-125	3	RPL22L1
NDUFA4	1.84089e-118	0.251141	0.637	0.556	5.65817e-114	3	NDUFA4
MT2A1	3.73925e-52	0.529485	0.5	0.442	1.14929e-47	3	MT2A
S100A9	0	3.30707	0.892	0.242	0	4	S100A9
S100A8	0	3.06708	0.797	0.131	0	4	S100A8
CXCL81	0	2.45092	0.574	0.184	0	4	CXCL8
VCAN	0	2.29744	0.766	0.141	0	4	VCAN
IL1B	0	2.17596	0.599	0.101	0	4	IL1B
FCN1	0	2.13614	0.653	0.049	0	4	FCN1
LYZ1	0	2.09899	0.882	0.337	0	4	LYZ
MNDA1	0	1.82078	0.71	0.15	0	4	MNDA
S100A12	0	1.81049	0.409	0.013	0	4	S100A12
G0S21	0	1.79366	0.492	0.145	0	4	G0S2
NAMPT1	0	1.79156	0.875	0.374	0	4	NAMPT
EREG	0	1.72835	0.389	0.058	0	4	EREG
SOD21	0	1.62584	0.807	0.361	0	4	SOD2
CTSS1	0	1.50977	0.868	0.406	0	4	CTSS
THBS1	0	1.49451	0.411	0.111	0	4	THBS1
AC020656.11	0	1.46068	0.592	0.166	0	4	AC020656.1
CSF3R	0	1.45419	0.547	0.097	0	4	CSF3R
PLAUR1	0	1.44352	0.759	0.25	0	4	PLAUR
BCL2A11	0	1.39068	0.625	0.194	0	4	BCL2A1
C5AR11	0	1.38714	0.616	0.127	0	4	C5AR1
IER32	0	1.38284	0.675	0.268	0	4	IER3
PTGS2	0	1.35284	0.362	0.078	0	4	PTGS2
IFI301	0	1.32826	0.872	0.288	0	4	IFI30
AIF11	0	1.32238	0.815	0.228	0	4	AIF1
LST11	0	1.28895	0.711	0.189	0	4	LST1
CYBB1	0	1.26301	0.703	0.177	0	4	CYBB
CD141	0	1.21456	0.679	0.156	0	4	CD14
CXCL21	0	1.214	0.324	0.098	0	4	CXCL2
FPR1	0	1.18799	0.493	0.073	0	4	FPR1
SLC11A11	0	1.17556	0.583	0.126	0	4	SLC11A1
MXD1	0	1.16963	0.551	0.176	0	4	MXD1
PHACTR11	0	1.14437	0.475	0.113	0	4	PHACTR1
FGL21	0	1.13552	0.587	0.158	0	4	FGL2
TYROBP1	0	1.13045	0.884	0.329	0	4	TYROBP
LUCAT1	0	1.12633	0.344	0.061	0	4	LUCAT1
HBEGF1	0	1.12383	0.487	0.132	0	4	HBEGF
NCF21	0	1.11418	0.577	0.13	0	4	NCF2
OLR11	0	1.09075	0.411	0.101	0	4	OLR1
IL1RN1	0	1.08776	0.297	0.08	0	4	IL1RN
RGS2	0	1.07916	0.663	0.316	0	4	RGS2
GCA	0	1.07382	0.481	0.148	0	4	GCA
CEBPB1	0	1.0644	0.741	0.365	0	4	CEBPB
CLEC7A1	0	1.0611	0.576	0.142	0	4	CLEC7A
TREM11	0	1.0479	0.442	0.08	0	4	TREM1
CD361	0	1.04754	0.426	0.059	0	4	CD36
NEAT12	0	1.03925	0.981	0.815	0	4	NEAT1
CD300E	0	1.03828	0.371	0.023	0	4	CD300E
CEBPD1	0	1.0309	0.686	0.285	0	4	CEBPD
FTH11	0	1.02498	0.996	0.945	0	4	FTH1
AP1S21	0	1.02272	0.565	0.198	0	4	AP1S2
MPEG11	0	1.00792	0.462	0.087	0	4	MPEG1
TIMP12	0	0.992078	0.694	0.383	0	4	TIMP1
CYP1B1	0	0.990639	0.293	0.043	0	4	CYP1B1
PPIF	0	0.974851	0.391	0.116	0	4	PPIF
MCEMP1	0	0.966425	0.302	0.032	0	4	MCEMP1
KLF41	0	0.963002	0.546	0.178	0	4	KLF4
ATP2B1-AS1	0	0.961986	0.449	0.119	0	4	ATP2B1-AS1
TYMP1	0	0.959242	0.706	0.321	0	4	TYMP
FCER1G1	0	0.95458	0.816	0.282	0	4	FCER1G
PLEK1	0	0.951146	0.584	0.245	0	4	PLEK
NCF1	0	0.946141	0.467	0.204	0	4	NCF1
SPI11	0	0.942044	0.549	0.156	0	4	SPI1
TNFAIP21	0	0.940391	0.425	0.128	0	4	TNFAIP2
NLRP3	0	0.931817	0.325	0.053	0	4	NLRP3
SAT11	0	0.928066	0.932	0.63	0	4	SAT1
BASP11	0	0.924609	0.421	0.155	0	4	BASP1
OSM	0	0.923643	0.326	0.074	0	4	OSM
SLC25A371	0	0.909115	0.436	0.192	0	4	SLC25A37
SRGN1	0	0.902949	0.962	0.796	0	4	SRGN
ACSL11	0	0.901366	0.373	0.109	0	4	ACSL1
NFKBIA	0	0.897065	0.714	0.54	0	4	NFKBIA
ZEB21	0	0.89695	0.714	0.327	0	4	ZEB2
PTPRE	0	0.893657	0.576	0.228	0	4	PTPRE
KCTD121	0	0.891838	0.516	0.155	0	4	KCTD12
SERPINA12	0	0.891209	0.637	0.214	0	4	SERPINA1
MAFB1	0	0.88917	0.486	0.144	0	4	MAFB
STXBP2	0	0.888482	0.47	0.169	0	4	STXBP2
LRRK2	0	0.886811	0.335	0.057	0	4	LRRK2
AQP9	0	0.884391	0.287	0.046	0	4	AQP9
DUSP6	0	0.86876	0.433	0.159	0	4	DUSP6
CD3021	0	0.863152	0.45	0.118	0	4	CD302
CD931	0	0.862405	0.397	0.071	0	4	CD93
MS4A6A1	0	0.858664	0.59	0.154	0	4	MS4A6A
CSTA	0	0.857386	0.384	0.069	0	4	CSTA
TKT1	0	0.855018	0.598	0.287	0	4	TKT
GABARAP1	0	0.847439	0.816	0.531	0	4	GABARAP
LTA4H1	0	0.845374	0.476	0.164	0	4	LTA4H
SMIM251	0	0.843026	0.367	0.086	0	4	SMIM25
VEGFA2	0	0.842552	0.39	0.15	0	4	VEGFA
LILRA5	0	0.841195	0.331	0.039	0	4	LILRA5
CPVL1	0	0.839666	0.483	0.129	0	4	CPVL
IRAK31	0	0.830997	0.414	0.101	0	4	IRAK3
CLEC12A	0	0.825564	0.335	0.051	0	4	CLEC12A
THBD1	0	0.824217	0.284	0.072	0	4	THBD
COTL1	0	0.821612	0.744	0.445	0	4	COTL1
PSAP1	0	0.819276	0.836	0.462	0	4	PSAP
IGSF61	0	0.81535	0.515	0.152	0	4	IGSF6
LILRB31	0	0.805134	0.357	0.076	0	4	LILRB3
HCK1	0	0.798425	0.396	0.088	0	4	HCK
CD551	0	0.794973	0.63	0.356	0	4	CD55
ETS21	0	0.793206	0.492	0.199	0	4	ETS2
RNF149	0	0.790023	0.613	0.365	0	4	RNF149
LYN1	0	0.788264	0.515	0.197	0	4	LYN
CFP	0	0.785918	0.311	0.033	0	4	CFP
GLUL1	0	0.785153	0.688	0.327	0	4	GLUL
FCGR2A1	0	0.772548	0.514	0.152	0	4	FCGR2A
ASAH11	0	0.771941	0.659	0.288	0	4	ASAH1
CST32	0	0.77031	0.853	0.433	0	4	CST3
DUSP1	0	0.76413	0.884	0.664	0	4	DUSP1
LITAF1	0	0.76159	0.627	0.443	0	4	LITAF
FOSB	0	0.761272	0.816	0.576	0	4	FOSB
ICAM11	0	0.757435	0.343	0.136	0	4	ICAM1
DMXL21	0	0.752657	0.399	0.118	0	4	DMXL2
CFD1	0	0.750971	0.488	0.14	0	4	CFD
CD831	0	0.749844	0.498	0.203	0	4	CD83
IVNS1ABP	0	0.74756	0.527	0.33	0	4	IVNS1ABP
KDM6B	0	0.740778	0.501	0.241	0	4	KDM6B
SLC2A3	0	0.736084	0.67	0.473	0	4	SLC2A3
OGFRL11	0	0.732377	0.448	0.162	0	4	OGFRL1
RAB311	0	0.730585	0.488	0.173	0	4	RAB31
DSE1	0	0.730574	0.399	0.144	0	4	DSE
BRI31	0	0.730333	0.753	0.4	0	4	BRI3
C1orf1621	0	0.729551	0.556	0.223	0	4	C1orf162
MCL1	0	0.727438	0.823	0.59	0	4	MCL1
CLEC4E	0	0.722527	0.268	0.025	0	4	CLEC4E
TSPO2	0	0.719267	0.739	0.492	0	4	TSPO
PLXDC21	0	0.718783	0.487	0.157	0	4	PLXDC2
VSIR	0	0.715971	0.467	0.193	0	4	VSIR
FGR	0	0.714091	0.388	0.098	0	4	FGR
RNF1301	0	0.713754	0.517	0.192	0	4	RNF130
TLR21	0	0.712239	0.343	0.074	0	4	TLR2
2024-03-11	0	0.71187	0.428	0.133	0	4	2024-03-01
STX11	0	0.710243	0.394	0.12	0	4	STX11
LILRB21	0	0.708684	0.352	0.07	0	4	LILRB2
SLC43A21	0	0.707522	0.323	0.073	0	4	SLC43A2
MEGF9	0	0.707502	0.307	0.082	0	4	MEGF9
NAIP1	0	0.706194	0.395	0.126	0	4	NAIP
GPCPD1	0	0.70112	0.501	0.234	0	4	GPCPD1
APLP22	0	0.700747	0.724	0.369	0	4	APLP2
NFKBIZ	0	0.700446	0.535	0.35	0	4	NFKBIZ
FOS	0	0.693658	0.947	0.781	0	4	FOS
SDCBP1	0	0.692816	0.707	0.421	0	4	SDCBP
SERPINB11	0	0.689549	0.623	0.378	0	4	SERPINB1
H3F3A	0	0.686226	0.941	0.821	0	4	H3F3A
PLBD12	0	0.685835	0.35	0.121	0	4	PLBD1
TLR41	0	0.683989	0.297	0.074	0	4	TLR4
ITGAX1	0	0.683483	0.383	0.127	0	4	ITGAX
ABHD51	0	0.679344	0.313	0.139	0	4	ABHD5
HIF1A1	0	0.676002	0.56	0.353	0	4	HIF1A
AC253572.2	0	0.674872	0.268	0.094	0	4	AC253572.2
TNFSF13B1	0	0.674609	0.433	0.148	0	4	TNFSF13B
GK1	0	0.67136	0.302	0.103	0	4	GK
TRIB1	0	0.669274	0.313	0.111	0	4	TRIB1
LAPTM51	0	0.668534	0.816	0.536	0	4	LAPTM5
EVI2B	0	0.660695	0.626	0.402	0	4	EVI2B
SGK11	0	0.659935	0.507	0.249	0	4	SGK1
SNX101	0	0.658415	0.443	0.183	0	4	SNX10
IFNGR21	0	0.658296	0.431	0.177	0	4	IFNGR2
EGR11	0	0.656191	0.539	0.291	0	4	EGR1
CDKN1A	0	0.648242	0.428	0.201	0	4	CDKN1A
BACH1	0	0.647228	0.455	0.207	0	4	BACH1
SOCS31	0	0.645039	0.547	0.301	0	4	SOCS3
IRS2	0	0.642163	0.351	0.152	0	4	IRS2
JAML	0	0.641837	0.433	0.162	0	4	JAML
BNIP3L1	0	0.637515	0.512	0.267	0	4	BNIP3L
C9orf72	0	0.637233	0.344	0.106	0	4	C9orf72
NUP214	0	0.632011	0.377	0.142	0	4	NUP214
ATP6V1B21	0	0.631653	0.446	0.179	0	4	ATP6V1B2
GRN1	0	0.63034	0.654	0.288	0	4	GRN
S100A4	0	0.630129	0.861	0.703	0	4	S100A4
MAP3K8	0	0.628008	0.41	0.204	0	4	MAP3K8
ADGRE2	0	0.623096	0.291	0.074	0	4	ADGRE2
LRP11	0	0.620123	0.42	0.145	0	4	LRP1
TALDO11	0	0.61942	0.55	0.314	0	4	TALDO1
ZFP36L11	0	0.619241	0.749	0.582	0	4	ZFP36L1
TNFRSF1B	0	0.617034	0.568	0.303	0	4	TNFRSF1B
PYCARD1	0	0.609725	0.533	0.281	0	4	PYCARD
PILRA1	0	0.606705	0.323	0.086	0	4	PILRA
FBP11	0	0.601848	0.331	0.159	0	4	FBP1
TGFBI1	0	0.600893	0.426	0.151	0	4	TGFBI
ARRB21	0	0.598779	0.477	0.213	0	4	ARRB2
CLEC4A1	0	0.59737	0.273	0.068	0	4	CLEC4A
PGD1	0	0.595653	0.379	0.15	0	4	PGD
SAMHD11	0	0.594103	0.604	0.353	0	4	SAMHD1
ZFYVE161	0	0.593599	0.376	0.179	0	4	ZFYVE16
CPPED1	0	0.591608	0.28	0.082	0	4	CPPED1
NFIL3	0	0.590616	0.341	0.13	0	4	NFIL3
ITGAM1	0	0.588076	0.331	0.099	0	4	ITGAM
S100A112	0	0.587359	0.915	0.694	0	4	S100A11
GRINA1	0	0.58255	0.399	0.171	0	4	GRINA
LGALS11	0	0.580526	0.767	0.47	0	4	LGALS1
TET2	0	0.572724	0.395	0.173	0	4	TET2
RBM472	0	0.570851	0.385	0.162	0	4	RBM47
MARCKS1	0	0.570326	0.496	0.27	0	4	MARCKS
ASGR1	0	0.569933	0.259	0.036	0	4	ASGR1
OAZ11	0	0.56765	0.877	0.755	0	4	OAZ1
FCGRT1	0	0.565316	0.555	0.245	0	4	FCGRT
MS4A71	0	0.562625	0.459	0.156	0	4	MS4A7
SYK1	0	0.562243	0.369	0.136	0	4	SYK
NPC21	0	0.562006	0.688	0.366	0	4	NPC2
RILPL2	0	0.561189	0.418	0.202	0	4	RILPL2
UBE2D11	0	0.558752	0.368	0.162	0	4	UBE2D1
YBX32	0	0.558706	0.54	0.293	0	4	YBX3
ATP1B31	0	0.556575	0.497	0.313	0	4	ATP1B3
EMILIN21	0	0.550191	0.335	0.105	0	4	EMILIN2
CCR11	0	0.549511	0.289	0.088	0	4	CCR1
VIM1	0	0.547935	0.889	0.764	0	4	VIM
CD1631	0	0.547176	0.367	0.119	0	4	CD163
DPYD	0	0.54658	0.383	0.152	0	4	DPYD
QKI1	0	0.544614	0.519	0.265	0	4	QKI
SKAP21	0	0.544114	0.452	0.239	0	4	SKAP2
NINJ11	0	0.543667	0.335	0.159	0	4	NINJ1
OTUD11	0	0.542553	0.294	0.119	0	4	OTUD1
SLC8A11	0	0.540732	0.327	0.109	0	4	SLC8A1
AC020916.1	0	0.540474	0.589	0.384	0	4	AC020916.1
GNAQ1	0	0.539963	0.42	0.21	0	4	GNAQ
H2AFY1	0	0.537969	0.607	0.36	0	4	H2AFY
MYO1F	0	0.53748	0.446	0.229	0	4	MYO1F
NR4A3	0	0.536166	0.346	0.149	0	4	NR4A3
CMTM61	0	0.535565	0.553	0.339	0	4	CMTM6
UPP11	0	0.534141	0.436	0.231	0	4	UPP1
CCDC88A1	0	0.531605	0.452	0.207	0	4	CCDC88A
RASSF2	0	0.531271	0.276	0.094	0	4	RASSF2
THEMIS21	0	0.527221	0.339	0.125	0	4	THEMIS2
RNASEK1	0	0.527027	0.801	0.604	0	4	RNASEK
PECAM1	0	0.518006	0.38	0.147	0	4	PECAM1
ZFAND51	0	0.517208	0.59	0.383	0	4	ZFAND5
FBXL5	0	0.515193	0.362	0.175	0	4	FBXL5
KLF10	0	0.514444	0.327	0.151	0	4	KLF10
SLC7A71	0	0.51434	0.326	0.104	0	4	SLC7A7
PLSCR11	0	0.503994	0.445	0.233	0	4	PLSCR1
ATP2B1	0	0.502606	0.458	0.282	0	4	ATP2B1
ATP6V0B1	0	0.502271	0.635	0.386	0	4	ATP6V0B
FOSL2	0	0.500092	0.488	0.29	0	4	FOSL2
LSP1	0	0.499215	0.595	0.395	0	4	LSP1
RXRA	0	0.49653	0.275	0.091	0	4	RXRA
POU2F2	0	0.495885	0.336	0.145	0	4	POU2F2
VASP	0	0.495607	0.461	0.278	0	4	VASP
CALHM61	0	0.491905	0.324	0.129	0	4	CALHM6
ITGB21	0	0.491896	0.627	0.388	0	4	ITGB2
SIRPA1	0	0.490663	0.286	0.096	0	4	SIRPA
PICALM	0	0.48957	0.443	0.245	0	4	PICALM
IL17RA	0	0.489187	0.297	0.11	0	4	IL17RA
ATP6V0D11	0	0.487621	0.418	0.209	0	4	ATP6V0D1
PPT11	0	0.487075	0.442	0.213	0	4	PPT1
TRAPPC51	0	0.486825	0.538	0.334	0	4	TRAPPC5
SH3BGRL3	0	0.486123	0.869	0.809	0	4	SH3BGRL3
ATF32	0	0.483646	0.474	0.257	0	4	ATF3
ALDH21	0	0.482544	0.34	0.137	0	4	ALDH2
LILRB11	0	0.482017	0.278	0.079	0	4	LILRB1
ARPC51	0	0.481599	0.745	0.549	0	4	ARPC5
GAS7	0	0.481542	0.253	0.068	0	4	GAS7
VMP11	0	0.480756	0.635	0.453	0	4	VMP1
FTL1	0	0.479391	0.992	0.944	0	4	FTL
ADA21	0	0.47876	0.383	0.159	0	4	ADA2
IFNGR11	0	0.477981	0.507	0.291	0	4	IFNGR1
WARS	0	0.477153	0.306	0.123	0	4	WARS
ACTR2	0	0.470814	0.711	0.541	0	4	ACTR2
HLA-DRA1	0	0.469025	0.82	0.465	0	4	HLA-DRA
PLXNC11	0	0.467841	0.284	0.122	0	4	PLXNC1
CD681	0	0.466938	0.561	0.206	0	4	CD68
TBXAS11	0	0.46549	0.301	0.109	0	4	TBXAS1
MGAT11	0	0.463177	0.407	0.217	0	4	MGAT1
ACTB	0	0.4622	0.973	0.943	0	4	ACTB
RTN32	0	0.460225	0.41	0.239	0	4	RTN3
EPB41L31	0	0.459409	0.284	0.099	0	4	EPB41L3
GNAI21	0	0.459208	0.675	0.495	0	4	GNAI2
CD44	0	0.456931	0.727	0.575	0	4	CD44
ATP13A31	0	0.454782	0.357	0.202	0	4	ATP13A3
LY861	0	0.454443	0.297	0.099	0	4	LY86
ZYX	0	0.454106	0.412	0.232	0	4	ZYX
NCOA41	0	0.453406	0.411	0.23	0	4	NCOA4
NUMB	0	0.453059	0.329	0.169	0	4	NUMB
SLC16A31	0	0.453053	0.364	0.194	0	4	SLC16A3
ARPC1B1	0	0.452742	0.738	0.587	0	4	ARPC1B
CD861	0	0.451879	0.321	0.118	0	4	CD86
ZNF385A1	0	0.451834	0.271	0.079	0	4	ZNF385A
SERP1	0	0.450885	0.708	0.532	0	4	SERP1
SELL1	0	0.448441	0.33	0.166	0	4	SELL
GRB21	0	0.445451	0.577	0.387	0	4	GRB2
TPP11	0	0.444534	0.453	0.239	0	4	TPP1
ALOX51	0	0.44313	0.289	0.109	0	4	ALOX5
CTSH1	0	0.442677	0.47	0.242	0	4	CTSH
NR4A1	0	0.441565	0.451	0.264	0	4	NR4A1
RNASE61	0	0.440595	0.336	0.125	0	4	RNASE6
IL6R	0	0.436574	0.26	0.108	0	4	IL6R
LY961	0	0.436108	0.329	0.149	0	4	LY96
LRRFIP1	0	0.4357	0.716	0.562	0	4	LRRFIP1
RIPK2	0	0.432015	0.268	0.107	0	4	RIPK2
EFHD2	0	0.428672	0.624	0.415	0	4	EFHD2
CNPY31	0	0.427143	0.388	0.204	0	4	CNPY3
GLRX1	0	0.426869	0.439	0.258	0	4	GLRX
CEP1701	0	0.418304	0.331	0.18	0	4	CEP170
IL13RA11	0	0.417914	0.309	0.148	0	4	IL13RA1
FKBP1A1	0	0.417091	0.465	0.283	0	4	FKBP1A
UBE2R2	0	0.416208	0.362	0.207	0	4	UBE2R2
ANXA52	0	0.413732	0.652	0.425	0	4	ANXA5
FAM49A1	0	0.413715	0.26	0.094	0	4	FAM49A
RASGEF1B1	0	0.413024	0.387	0.205	0	4	RASGEF1B
MYD88	0	0.41151	0.309	0.144	0	4	MYD88
GLIPR2	0	0.411372	0.367	0.176	0	4	GLIPR2
GNS1	0	0.410185	0.351	0.167	0	4	GNS
AGTRAP	0	0.409701	0.34	0.166	0	4	AGTRAP
RAB321	0	0.407829	0.313	0.132	0	4	RAB32
TFEC1	0	0.406038	0.255	0.085	0	4	TFEC
CSF1R1	0	0.405215	0.304	0.114	0	4	CSF1R
TMEM176B2	0	0.404327	0.358	0.166	0	4	TMEM176B
MEF2C1	0	0.402257	0.311	0.132	0	4	MEF2C
LYST1	0	0.401451	0.428	0.25	0	4	LYST
TMEM167A	0	0.396761	0.441	0.275	0	4	TMEM167A
CXCL161	0	0.394788	0.327	0.171	0	4	CXCL16
GLIPR1	0	0.393683	0.516	0.33	0	4	GLIPR1
NOTCH2	0	0.391298	0.282	0.127	0	4	NOTCH2
EMP3	0	0.390418	0.692	0.528	0	4	EMP3
MAP3K1	0	0.390089	0.362	0.203	0	4	MAP3K1
LACTB1	0	0.386213	0.326	0.159	0	4	LACTB
ARHGAP26	0	0.385175	0.34	0.182	0	4	ARHGAP26
RHOA1	0	0.384199	0.732	0.584	0	4	RHOA
AC007952.4	0	0.381787	0.255	0.107	0	4	AC007952.4
PIK3AP11	0	0.379829	0.29	0.136	0	4	PIK3AP1
TCIRG1	0	0.379208	0.359	0.195	0	4	TCIRG1
SCO2	0	0.375558	0.265	0.119	0	4	SCO2
ARPC31	0	0.374491	0.803	0.679	0	4	ARPC3
ATP6V0C1	0	0.374077	0.676	0.488	0	4	ATP6V0C
CASP1	0	0.370293	0.334	0.167	0	4	CASP1
LCP11	0	0.369432	0.784	0.624	0	4	LCP1
SHTN11	0	0.368964	0.269	0.124	0	4	SHTN1
CRTAP1	0	0.367736	0.331	0.173	0	4	CRTAP
TIMP22	0	0.366778	0.481	0.239	0	4	TIMP2
LAT2	0	0.366228	0.257	0.104	0	4	LAT2
METRNL	0	0.365963	0.498	0.312	0	4	METRNL
RHOQ1	0	0.36428	0.328	0.171	0	4	RHOQ
DPYSL21	0	0.363698	0.322	0.158	0	4	DPYSL2
HLA-DRB51	0	0.36076	0.425	0.237	0	4	HLA-DRB5
AP2S11	0	0.358976	0.529	0.346	0	4	AP2S1
TNFSF131	0	0.355266	0.287	0.122	0	4	TNFSF13
SMCO41	0	0.346127	0.262	0.123	0	4	SMCO4
PABPC11	0	0.343255	0.839	0.765	0	4	PABPC1
BLVRB2	0	0.341519	0.441	0.232	0	4	BLVRB
MFSD11	0	0.340993	0.361	0.187	0	4	MFSD1
S100A102	0	0.336403	0.828	0.728	0	4	S100A10
HLA-DRB11	0	0.320839	0.765	0.501	0	4	HLA-DRB1
CD741	0	0.320651	0.838	0.659	0	4	CD74
HNMT1	0	0.319975	0.27	0.132	0	4	HNMT
RAC12	0	0.309005	0.729	0.537	0	4	RAC1
RASSF41	0	0.283395	0.27	0.129	0	4	RASSF4
HLA-DMB1	0	0.280277	0.37	0.193	0	4	HLA-DMB
HLA-DMA1	0	0.274667	0.465	0.27	0	4	HLA-DMA
RNASET21	2.53297e-307	0.369291	0.595	0.406	7.78533e-303	4	RNASET2
CYBA1	8.47616e-307	0.323273	0.832	0.749	2.60523e-302	4	CYBA
FLNA	9.27541e-306	0.359591	0.544	0.364	2.85089e-301	4	FLNA
PLIN21	1.58357e-304	0.653881	0.44	0.272	4.86725e-300	4	PLIN2
CARD16	1.63315e-301	0.364361	0.363	0.204	5.01964e-297	4	CARD16
NABP1	3.65029e-297	0.55827	0.438	0.274	1.12195e-292	4	NABP1
SORL1	5.11289e-297	0.465819	0.417	0.25	1.5715e-292	4	SORL1
WSB1	2.13056e-295	0.418919	0.608	0.437	6.54849e-291	4	WSB1
IER2	3.79709e-292	0.404215	0.772	0.633	1.16707e-287	4	IER2
GSTO11	4.44354e-292	0.363896	0.49	0.317	1.36577e-287	4	GSTO1
PCBP1	7.59508e-291	0.354877	0.661	0.509	2.33442e-286	4	PCBP1
RNF131	2.94414e-289	0.414656	0.4	0.24	9.04909e-285	4	RNF13
SH3BP2	1.5764e-288	0.333358	0.271	0.136	4.84521e-284	4	SH3BP2
PPP1R15B	1.12065e-286	0.389677	0.36	0.209	3.44442e-282	4	PPP1R15B
[truncated: 4,387 more rows]

## Sheet: b. neutrophil cluster signature
Supplementary table 1b. Signature of Neutrophil clusters
	p_val	avg_logFC	pct.1	pct.2	p_val_adj	cluster	gene
IFI27	0	1.76779	0.808	0.225	0	0	IFI27
CEACAM6	0	1.76665	0.573	0.083	0	0	CEACAM6
LCN2	0	1.68691	0.669	0.202	0	0	LCN2
TM4SF1	0	1.67537	0.763	0.154	0	0	TM4SF1
AGR2	0	1.65796	0.715	0.146	0	0	AGR2
LGALS4	0	1.52932	0.589	0.088	0	0	LGALS4
TSPAN8	0	1.50318	0.651	0.135	0	0	TSPAN8
FXYD3	0	1.48105	0.722	0.15	0	0	FXYD3
TFF2	0	1.46093	0.297	0.066	0	0	TFF2
ATP1B1	0	1.45481	0.742	0.141	0	0	ATP1B1
SPINK1	0	1.33444	0.56	0.218	0	0	SPINK1
TFF3	0	1.32523	0.32	0.047	0	0	TFF3
MUCL3	0	1.30664	0.274	0.045	0	0	MUCL3
KRT8	0	1.28931	0.771	0.198	0	0	KRT8
CLDN18	0	1.28621	0.312	0.042	0	0	CLDN18
EPCAM	0	1.28436	0.734	0.128	0	0	EPCAM
MDK	0	1.27237	0.624	0.089	0	0	MDK
ELF3	0	1.26492	0.686	0.115	0	0	ELF3
DSG2	0	1.25009	0.62	0.067	0	0	DSG2
WFDC2	0	1.24128	0.593	0.126	0	0	WFDC2
KRT19	0	1.23503	0.84	0.344	0	0	KRT19
CEACAM5	0	1.20771	0.277	0.022	0	0	CEACAM5
PIGR	0	1.20685	0.367	0.065	0	0	PIGR
KRT7	0	1.20311	0.64	0.16	0	0	KRT7
PERP	0	1.20093	0.698	0.116	0	0	PERP
TFF1	0	1.19804	0.389	0.138	0	0	TFF1
KRT18	0	1.18908	0.741	0.199	0	0	KRT18
KRT17	0	1.14679	0.484	0.13	0	0	KRT17
S100P	0	1.14553	0.673	0.195	0	0	S100P
SLPI	0	1.13648	0.666	0.152	0	0	SLPI
ITGA6	0	1.1283	0.632	0.096	0	0	ITGA6
SPINT2	0	1.12439	0.762	0.288	0	0	SPINT2
LINC00342	0	1.12186	0.417	0.073	0	0	LINC00342
LAMB3	0	1.11327	0.561	0.094	0	0	LAMB3
CLDN4	0	1.08762	0.644	0.129	0	0	CLDN4
MAL2	0	1.08453	0.625	0.08	0	0	MAL2
MUC1	0	1.08023	0.663	0.15	0	0	MUC1
MMP7	0	1.07893	0.504	0.158	0	0	MMP7
PSCA	0	1.07135	0.274	0.042	0	0	PSCA
C19orf33	0	1.05633	0.74	0.174	0	0	C19orf33
CTSE	0	1.03196	0.485	0.054	0	0	CTSE
PMEPA1	0	1.03117	0.638	0.147	0	0	PMEPA1
CD59	0	1.02474	0.71	0.179	0	0	CD59
CAMK2N1	0	1.01549	0.641	0.096	0	0	CAMK2N1
LMO7	0	1.0149	0.595	0.09	0	0	LMO7
SPTBN1	0	1.0097	0.698	0.146	0	0	SPTBN1
OCIAD2	0	1.00833	0.662	0.12	0	0	OCIAD2
ID1	0	1.00013	0.547	0.106	0	0	ID1
CD24	0	0.989962	0.576	0.116	0	0	CD24
FAM3C	0	0.968288	0.572	0.133	0	0	FAM3C
PHLDA2	0	0.96659	0.625	0.167	0	0	PHLDA2
S100A16	0	0.964556	0.612	0.099	0	0	S100A16
TSPAN1	0	0.960326	0.548	0.054	0	0	TSPAN1
ITGA2	0	0.956693	0.501	0.048	0	0	ITGA2
DCBLD2	0	0.9547	0.329	0.046	0	0	DCBLD2
CYP3A5	0	0.946276	0.477	0.052	0	0	CYP3A5
S100A14	0	0.939965	0.58	0.093	0	0	S100A14
ANXA4	0	0.939186	0.718	0.244	0	0	ANXA4
LAMA3	0	0.929913	0.45	0.045	0	0	LAMA3
GPX2	0	0.920174	0.429	0.056	0	0	GPX2
TMC5	0	0.920134	0.508	0.046	0	0	TMC5
DST	0	0.893041	0.645	0.155	0	0	DST
NET1	0	0.892691	0.474	0.076	0	0	NET1
C12orf75	0	0.883635	0.49	0.08	0	0	C12orf75
PLAT	0	0.879727	0.343	0.046	0	0	PLAT
DSTN	0	0.870573	0.721	0.248	0	0	DSTN
NQO1	0	0.866806	0.583	0.08	0	0	NQO1
CYSTM1	0	0.865399	0.677	0.255	0	0	CYSTM1
ANKRD36C	0	0.859001	0.401	0.074	0	0	ANKRD36C
SDC4	0	0.85612	0.607	0.133	0	0	SDC4
EZR	0	0.853816	0.787	0.385	0	0	EZR
ITGB6	0	0.832331	0.438	0.036	0	0	ITGB6
LAMC2	0	0.807578	0.464	0.054	0	0	LAMC2
TFPI	0	0.806544	0.498	0.068	0	0	TFPI
SFN	0	0.793707	0.486	0.051	0	0	SFN
TSC22D1	0	0.792285	0.529	0.103	0	0	TSC22D1
ITGB1	0	0.784692	0.792	0.447	0	0	ITGB1
TCN1	0	0.782407	0.283	0.026	0	0	TCN1
CLDN7	0	0.776493	0.551	0.081	0	0	CLDN7
GOLM1	0	0.775568	0.554	0.104	0	0	GOLM1
SELENOW	0	0.775421	0.72	0.325	0	0	SELENOW
TSPAN3	0	0.769799	0.573	0.132	0	0	TSPAN3
ASPH	0	0.769211	0.589	0.174	0	0	ASPH
F3	0	0.768054	0.359	0.053	0	0	F3
SYNE2	0	0.761347	0.668	0.172	0	0	SYNE2
ONECUT2	0	0.759807	0.318	0.023	0	0	ONECUT2
TM4SF4	0	0.742451	0.262	0.05	0	0	TM4SF4
SLC12A2	0	0.74001	0.378	0.056	0	0	SLC12A2
AGR3	0	0.736018	0.367	0.03	0	0	AGR3
DSP	0	0.734573	0.575	0.095	0	0	DSP
SPATS2L	0	0.734236	0.599	0.132	0	0	SPATS2L
ADIRF	0	0.732615	0.346	0.067	0	0	ADIRF
CCND1	0	0.724856	0.51	0.08	0	0	CCND1
LIMA1	0	0.714118	0.49	0.078	0	0	LIMA1
MGLL	0	0.710324	0.485	0.072	0	0	MGLL
CDH1	0	0.710266	0.519	0.062	0	0	CDH1
TPM1	0	0.708578	0.661	0.176	0	0	TPM1
MUC13	0	0.705003	0.304	0.022	0	0	MUC13
CLIC3	0	0.704292	0.366	0.062	0	0	CLIC3
ARL6IP1	0	0.704041	0.726	0.354	0	0	ARL6IP1
CAV1	0	0.703687	0.33	0.051	0	0	CAV1
JPT1	0	0.703075	0.686	0.324	0	0	JPT1
IFI6	0	0.702349	0.611	0.32	0	0	IFI6
ANXA2	0	0.700955	0.86	0.678	0	0	ANXA2
GPRC5A	0	0.697316	0.625	0.137	0	0	GPRC5A
PLS1	0	0.697297	0.419	0.031	0	0	PLS1
SMIM22	0	0.693717	0.58	0.085	0	0	SMIM22
CD151	0	0.692322	0.582	0.171	0	0	CD151
LGALS3BP	0	0.685084	0.571	0.132	0	0	LGALS3BP
SOX9	0	0.68272	0.446	0.052	0	0	SOX9
SERINC2	0	0.678078	0.461	0.065	0	0	SERINC2
TMPRSS4	0	0.674803	0.409	0.028	0	0	TMPRSS4
NUCKS1	0	0.674184	0.718	0.337	0	0	NUCKS1
KLF5	0	0.669899	0.499	0.061	0	0	KLF5
TCIM	0	0.667046	0.298	0.04	0	0	TCIM
KCNK1	0	0.654798	0.372	0.024	0	0	KCNK1
MSMO1	0	0.652168	0.354	0.05	0	0	MSMO1
PRSS3	0	0.650633	0.311	0.02	0	0	PRSS3
CTTN	0	0.642787	0.528	0.066	0	0	CTTN
MALL	0	0.640531	0.395	0.029	0	0	MALL
GALNT3	0	0.632215	0.466	0.068	0	0	GALNT3
CAV2	0	0.632127	0.456	0.062	0	0	CAV2
TINAGL1	0	0.629024	0.387	0.038	0	0	TINAGL1
PLAAT3	0	0.623088	0.521	0.123	0	0	PLAAT3
EPS8	0	0.615625	0.508	0.111	0	0	EPS8
MET	0	0.612383	0.428	0.042	0	0	MET
ERRFI1	0	0.611048	0.479	0.101	0	0	ERRFI1
GCNT3	0	0.607009	0.319	0.018	0	0	GCNT3
CLDN10	0	0.606624	0.275	0.028	0	0	CLDN10
TPM2	0	0.604634	0.305	0.062	0	0	TPM2
ERBB3	0	0.604236	0.4	0.035	0	0	ERBB3
CLDN1	0	0.603922	0.357	0.051	0	0	CLDN1
LSR	0	0.603242	0.495	0.067	0	0	LSR
MYO6	0	0.601317	0.424	0.045	0	0	MYO6
TJP1	0	0.601082	0.455	0.052	0	0	TJP1
CLTB	0	0.596335	0.611	0.253	0	0	CLTB
SLC44A4	0	0.596161	0.378	0.033	0	0	SLC44A4
ITGA3	0	0.592223	0.442	0.055	0	0	ITGA3
JUP	0	0.592091	0.492	0.097	0	0	JUP
HMGCS1	0	0.590856	0.356	0.094	0	0	HMGCS1
HPGD	0	0.590743	0.31	0.044	0	0	HPGD
GOLGB1	0	0.587051	0.632	0.271	0	0	GOLGB1
LINC01133	0	0.584648	0.31	0.021	0	0	LINC01133
ANXA10	0	0.584488	0.287	0.027	0	0	ANXA10
SDC1	0	0.583132	0.433	0.043	0	0	SDC1
ACTN4	0	0.58266	0.686	0.305	0	0	ACTN4
MT1E	0	0.581076	0.317	0.095	0	0	MT1E
RRBP1	0	0.580815	0.617	0.259	0	0	RRBP1
MYL12B	0	0.580755	0.856	0.64	0	0	MYL12B
LIPH	0	0.578754	0.387	0.029	0	0	LIPH
PPA1	0	0.575208	0.639	0.267	0	0	PPA1
TM9SF3	0	0.574691	0.659	0.294	0	0	TM9SF3
COL17A1	0	0.574659	0.369	0.065	0	0	COL17A1
BACE2	0	0.574256	0.432	0.05	0	0	BACE2
CXADR	0	0.573046	0.369	0.029	0	0	CXADR
NCKAP1	0	0.571229	0.456	0.05	0	0	NCKAP1
MLPH	0	0.570926	0.424	0.04	0	0	MLPH
CYP51A1	0	0.570742	0.435	0.125	0	0	CYP51A1
BCAS1	0	0.568582	0.301	0.016	0	0	BCAS1
SOD1	0	0.567732	0.66	0.3	0	0	SOD1
TOB1	0	0.564706	0.554	0.198	0	0	TOB1
PPDPF	0	0.562076	0.848	0.587	0	0	PPDPF
TXN	0	0.561095	0.78	0.5	0	0	TXN
STARD10	0	0.558395	0.412	0.067	0	0	STARD10
TMEM54	0	0.558137	0.392	0.035	0	0	TMEM54
TNFRSF12A	0	0.556934	0.465	0.1	0	0	TNFRSF12A
GSTP1	0	0.555509	0.854	0.686	0	0	GSTP1
ABHD17C	0	0.55436	0.348	0.034	0	0	ABHD17C
MUC20	0	0.554294	0.325	0.034	0	0	MUC20
TMEM238	0	0.552072	0.532	0.113	0	0	TMEM238
TRNP1	0	0.552001	0.288	0.021	0	0	TRNP1
TACSTD2	0	0.551304	0.56	0.134	0	0	TACSTD2
CRIP2	0	0.547345	0.369	0.052	0	0	CRIP2
SYT8	0	0.545636	0.371	0.053	0	0	SYT8
MUC5AC	0	0.545327	0.283	0.077	0	0	MUC5AC
SDCBP2	0	0.543605	0.342	0.028	0	0	SDCBP2
CDC42EP5	0	0.542792	0.346	0.035	0	0	CDC42EP5
ARHGAP5	0	0.541623	0.482	0.121	0	0	ARHGAP5
EFNA1	0	0.539975	0.316	0.035	0	0	EFNA1
LGALS3	0	0.539172	0.813	0.604	0	0	LGALS3
CIB1	0	0.538831	0.672	0.382	0	0	CIB1
SLC40A1	0	0.538581	0.403	0.1	0	0	SLC40A1
RHOC	0	0.537688	0.575	0.175	0	0	RHOC
CD2AP	0	0.533493	0.498	0.135	0	0	CD2AP
SQLE	0	0.530829	0.319	0.062	0	0	SQLE
FLNB	0	0.530093	0.462	0.106	0	0	FLNB
UACA	0	0.529823	0.383	0.066	0	0	UACA
S100A6	0	0.529264	0.957	0.932	0	0	S100A6
LY6E	0	0.528104	0.664	0.351	0	0	LY6E
ISG20	0	0.528029	0.476	0.147	0	0	ISG20
RND3	0	0.527357	0.347	0.041	0	0	RND3
MGST3	0	0.527181	0.667	0.34	0	0	MGST3
EGLN3	0	0.526665	0.285	0.039	0	0	EGLN3
SLC2A1	0	0.526593	0.375	0.064	0	0	SLC2A1
PDLIM1	0	0.526569	0.434	0.07	0	0	PDLIM1
APOL1	0	0.526024	0.322	0.066	0	0	APOL1
YES1	0	0.523719	0.358	0.04	0	0	YES1
MARCKSL1	0	0.523555	0.543	0.185	0	0	MARCKSL1
TMEM265	0	0.521297	0.365	0.047	0	0	TMEM265
TESC	0	0.521273	0.403	0.144	0	0	TESC
SRI	0	0.520567	0.6	0.247	0	0	SRI
LMO4	0	0.518124	0.404	0.147	0	0	LMO4
FHL2	0	0.518	0.384	0.036	0	0	FHL2
SPINT1	0	0.513966	0.452	0.093	0	0	SPINT1
MIA	0	0.513797	0.288	0.038	0	0	MIA
GFPT1	0	0.512748	0.411	0.084	0	0	GFPT1
ANXA3	0	0.508169	0.447	0.065	0	0	ANXA3
STMN1	0	0.507636	0.32	0.088	0	0	STMN1
FAT1	0	0.50655	0.428	0.049	0	0	FAT1
UGCG	0	0.505793	0.489	0.135	0	0	UGCG
AKR1C3	0	0.505754	0.312	0.044	0	0	AKR1C3
TPD52	0	0.505257	0.379	0.047	0	0	TPD52
KTN1	0	0.503062	0.703	0.362	0	0	KTN1
CLINT1	0	0.502538	0.582	0.239	0	0	CLINT1
ADAM9	0	0.500794	0.533	0.178	0	0	ADAM9
SHROOM3	0	0.500782	0.359	0.033	0	0	SHROOM3
PDZK1IP1	0	0.499446	0.404	0.079	0	0	PDZK1IP1
GCC2	0	0.498374	0.594	0.237	0	0	GCC2
LRRC8A	0	0.496634	0.344	0.052	0	0	LRRC8A
CTNND1	0	0.496405	0.515	0.167	0	0	CTNND1
WWTR1	0	0.495086	0.355	0.05	0	0	WWTR1
MUC5B	0	0.494093	0.298	0.053	0	0	MUC5B
SLC9A3R2	0	0.493794	0.354	0.036	0	0	SLC9A3R2
RAB25	0	0.493498	0.43	0.045	0	0	RAB25
PTPRF	0	0.4927	0.405	0.044	0	0	PTPRF
MSLN	0	0.491777	0.361	0.044	0	0	MSLN
SERPINA3	0	0.49083	0.282	0.082	0	0	SERPINA3
ASAP2	0	0.49075	0.392	0.043	0	0	ASAP2
GALNT5	0	0.490555	0.297	0.021	0	0	GALNT5
LMNA	0	0.488883	0.681	0.27	0	0	LMNA
MTUS1	0	0.487916	0.321	0.04	0	0	MTUS1
ITGB4	0	0.48728	0.462	0.073	0	0	ITGB4
HINT1	0	0.486267	0.793	0.51	0	0	HINT1
HSPB1	0	0.48586	0.747	0.325	0	0	HSPB1
PARD6B	0	0.484663	0.324	0.027	0	0	PARD6B
S100A13	0	0.484566	0.511	0.106	0	0	S100A13
ZG16B	0	0.484057	0.31	0.036	0	0	ZG16B
AFDN	0	0.479021	0.416	0.075	0	0	AFDN
EHF	0	0.478452	0.339	0.027	0	0	EHF
SGPP2	0	0.477461	0.334	0.029	0	0	SGPP2
HSPE1	0	0.47561	0.685	0.33	0	0	HSPE1
TJP2	0	0.474969	0.402	0.066	0	0	TJP2
RASEF	0	0.474761	0.322	0.026	0	0	RASEF
SH3YL1	0	0.473975	0.421	0.07	0	0	SH3YL1
KLK11	0	0.473645	0.319	0.038	0	0	KLK11
GSN	0	0.472273	0.628	0.265	0	0	GSN
MT-CYB	0	0.472259	0.976	0.923	0	0	MT-CYB
PPIC	0	0.471981	0.378	0.05	0	0	PPIC
RHPN2	0	0.470606	0.29	0.021	0	0	RHPN2
EMP2	0	0.470458	0.381	0.046	0	0	EMP2
CDC42BPA	0	0.470281	0.354	0.046	0	0	CDC42BPA
PNN	0	0.46923	0.582	0.265	0	0	PNN
PAWR	0	0.468533	0.362	0.034	0	0	PAWR
NFIA	0	0.46784	0.38	0.101	0	0	NFIA
ABLIM1	0	0.467818	0.397	0.058	0	0	ABLIM1
RRAS	0	0.46741	0.478	0.139	0	0	RRAS
PON2	0	0.466597	0.395	0.066	0	0	PON2
NFIB	0	0.466476	0.299	0.042	0	0	NFIB
ERO1A	0	0.464849	0.531	0.248	0	0	ERO1A
EPHA2	0	0.464609	0.311	0.027	0	0	EPHA2
CKS1B	0	0.46444	0.364	0.066	0	0	CKS1B
WEE1	0	0.464	0.3	0.034	0	0	WEE1
SOX4	0	0.463361	0.459	0.16	0	0	SOX4
TGM2	0	0.462508	0.387	0.134	0	0	TGM2
SYTL2	0	0.461845	0.299	0.038	0	0	SYTL2
MYL12A	0	0.460666	0.846	0.645	0	0	MYL12A
PRSS8	0	0.460537	0.318	0.026	0	0	PRSS8
DSC2	0	0.460449	0.422	0.125	0	0	DSC2
EMP1	0	0.459778	0.423	0.127	0	0	EMP1
SLC20A1	0	0.458777	0.42	0.172	0	0	SLC20A1
EIF4A2	0	0.458383	0.703	0.377	0	0	EIF4A2
SYPL1	0	0.457704	0.524	0.182	0	0	SYPL1
DEPP1	0	0.457461	0.3	0.044	0	0	DEPP1
PRDX5	0	0.454492	0.665	0.362	0	0	PRDX5
ABCC3	0	0.454291	0.396	0.091	0	0	ABCC3
TSPAN13	0	0.453945	0.364	0.035	0	0	TSPAN13
TMBIM1	0	0.453528	0.485	0.147	0	0	TMBIM1
TSPAN15	0	0.452224	0.339	0.033	0	0	TSPAN15
REEP3	0	0.451026	0.506	0.168	0	0	REEP3
BAIAP2L1	0	0.450722	0.356	0.033	0	0	BAIAP2L1
MACC1	0	0.450452	0.323	0.037	0	0	MACC1
KLK10	0	0.450106	0.313	0.036	0	0	KLK10
RIOK3	0	0.449948	0.597	0.292	0	0	RIOK3
VDAC1	0	0.449505	0.647	0.323	0	0	VDAC1
PRSS23	0	0.447404	0.338	0.058	0	0	PRSS23
KDELR2	0	0.44579	0.59	0.267	0	0	KDELR2
MBOAT2	0	0.445768	0.344	0.041	0	0	MBOAT2
OCLN	0	0.445758	0.322	0.039	0	0	OCLN
ARL14	0	0.444168	0.251	0.022	0	0	ARL14
PLS3	0	0.442261	0.362	0.046	0	0	PLS3
CAPN8	0	0.442187	0.297	0.024	0	0	CAPN8
PRDX1	0	0.442058	0.742	0.473	0	0	PRDX1
GNG12	0	0.441018	0.352	0.039	0	0	GNG12
TEAD1	0	0.440657	0.324	0.032	0	0	TEAD1
IGF2BP2	0	0.439311	0.367	0.064	0	0	IGF2BP2
VSIG2	0	0.439173	0.303	0.026	0	0	VSIG2
PEBP1	0	0.438694	0.565	0.225	0	0	PEBP1
CYB5A	0	0.436802	0.397	0.104	0	0	CYB5A
RAB27B	0	0.436726	0.3	0.018	0	0	RAB27B
F11R	0	0.435863	0.475	0.123	0	0	F11R
INPP4B	0	0.435455	0.349	0.049	0	0	INPP4B
HSPD1	0	0.43279	0.687	0.346	0	0	HSPD1
CD47	0	0.43178	0.562	0.251	0	0	CD47
UBE2H	0	0.430097	0.521	0.174	0	0	UBE2H
GAS5	0	0.429605	0.648	0.362	0	0	GAS5
SCNN1A	0	0.429268	0.337	0.035	0	0	SCNN1A
CMBL	0	0.429047	0.289	0.028	0	0	CMBL
OPTN	0	0.428947	0.435	0.095	0	0	OPTN
CMPK1	0	0.428124	0.565	0.24	0	0	CMPK1
NECTIN4	0	0.427001	0.261	0.02	0	0	NECTIN4
CD9	0	0.42652	0.652	0.296	0	0	CD9
HSPG2	0	0.425979	0.317	0.042	0	0	HSPG2
TSTD1	0	0.424169	0.488	0.121	0	0	TSTD1
H1F0	0	0.424026	0.412	0.119	0	0	H1F0
PLEKHA1	0	0.423962	0.36	0.07	0	0	PLEKHA1
KCNQ1OT1	0	0.421763	0.381	0.152	0	0	KCNQ1OT1
LLGL2	0	0.419093	0.369	0.047	0	0	LLGL2
PGM2L1	0	0.418854	0.308	0.041	0	0	PGM2L1
SH3RF1	0	0.418009	0.34	0.047	0	0	SH3RF1
PRSS22	0	0.417892	0.296	0.028	0	0	PRSS22
ABHD2	0	0.417169	0.522	0.222	0	0	ABHD2
IL32	0	0.416783	0.599	0.222	0	0	IL32
MYH14	0	0.415982	0.374	0.044	0	0	MYH14
PLAAT4	0	0.415638	0.475	0.219	0	0	PLAAT4
HMGA1	0	0.414974	0.489	0.211	0	0	HMGA1
PTMS	0	0.414858	0.49	0.178	0	0	PTMS
CCDC6	0	0.412811	0.437	0.138	0	0	CCDC6
DYNLL1	0	0.41261	0.741	0.478	0	0	DYNLL1
TMEM59	0	0.412371	0.693	0.392	0	0	TMEM59
PTPRK	0	0.412347	0.326	0.034	0	0	PTPRK
GALNT4	0	0.412223	0.329	0.065	0	0	GALNT4
GOLGA4	0	0.411817	0.61	0.289	0	0	GOLGA4
ALDH1A1	0	0.411779	0.322	0.108	0	0	ALDH1A1
PRKCI	0	0.410334	0.387	0.074	0	0	PRKCI
RASSF6	0	0.410171	0.281	0.018	0	0	RASSF6
APP	0	0.408159	0.59	0.253	0	0	APP
TNFRSF6B	0	0.407787	0.285	0.05	0	0	TNFRSF6B
RAMP1	0	0.407173	0.27	0.041	0	0	RAMP1
ARHGEF12	0	0.406464	0.384	0.063	0	0	ARHGEF12
NPM1	0	0.404818	0.797	0.551	0	0	NPM1
MBNL2	0	0.403842	0.406	0.116	0	0	MBNL2
PPP1R14B	0	0.400616	0.57	0.256	0	0	PPP1R14B
ITPRID2	0	0.399995	0.543	0.208	0	0	ITPRID2
MPZL2	0	0.399102	0.315	0.038	0	0	MPZL2
FNBP1L	0	0.397468	0.315	0.035	0	0	FNBP1L
NME2	0	0.396626	0.785	0.592	0	0	NME2
BEX3	0	0.396213	0.399	0.092	0	0	BEX3
HACD3	0	0.396019	0.373	0.076	0	0	HACD3
HSP90AB1	0	0.395603	0.874	0.655	0	0	HSP90AB1
FAM102A	0	0.39556	0.317	0.051	0	0	FAM102A
ARGLU1	0	0.395445	0.698	0.395	0	0	ARGLU1
SRD5A3	0	0.394469	0.343	0.072	0	0	SRD5A3
GALNT12	0	0.391917	0.294	0.024	0	0	GALNT12
USP53	0	0.391311	0.321	0.057	0	0	USP53
DYNLT3	0	0.39082	0.397	0.106	0	0	DYNLT3
SLK	0	0.390578	0.5	0.195	0	0	SLK
HMGN1	0	0.389922	0.656	0.347	0	0	HMGN1
CRIM1	0	0.389785	0.257	0.038	0	0	CRIM1
FERMT1	0	0.388993	0.256	0.016	0	0	FERMT1
AHNAK2	0	0.388035	0.396	0.066	0	0	AHNAK2
SCOC	0	0.387426	0.385	0.091	0	0	SCOC
INAVA	0	0.387322	0.319	0.024	0	0	INAVA
VEZT	0	0.387217	0.379	0.1	0	0	VEZT
ARPC1A	0	0.386093	0.459	0.156	0	0	ARPC1A
SORBS2	0	0.385951	0.307	0.036	0	0	SORBS2
JAG1	0	0.38595	0.31	0.059	0	0	JAG1
SNRPD1	0	0.384323	0.488	0.221	0	0	SNRPD1
LAPTM4B	0	0.383561	0.31	0.042	0	0	LAPTM4B
ATP1A1	0	0.382788	0.619	0.323	0	0	ATP1A1
EFNB2	0	0.382512	0.301	0.027	0	0	EFNB2
PATJ	0	0.382274	0.301	0.031	0	0	PATJ
HSP90AA1	0	0.380515	0.92	0.725	0	0	HSP90AA1
GALNT7	0	0.379847	0.382	0.105	0	0	GALNT7
RHOD	0	0.379277	0.286	0.025	0	0	RHOD
SEMA4B	0	0.378844	0.294	0.053	0	0	SEMA4B
DGKH	0	0.378683	0.289	0.059	0	0	DGKH
MECOM	0	0.378594	0.256	0.016	0	0	MECOM
TSTA3	0	0.378463	0.402	0.094	0	0	TSTA3
ARHGAP12	0	0.37764	0.357	0.07	0	0	ARHGAP12
ZBTB20	0	0.376978	0.371	0.111	0	0	ZBTB20
GIPC1	0	0.376678	0.366	0.052	0	0	GIPC1
TMEM106B	0	0.375922	0.382	0.096	0	0	TMEM106B
PCBD1	0	0.375665	0.446	0.128	0	0	PCBD1
MGST2	0	0.37541	0.43	0.155	0	0	MGST2
PDCD5	0	0.375084	0.457	0.172	0	0	PDCD5
PDGFA	0	0.374402	0.27	0.03	0	0	PDGFA
MAP3K13	0	0.372766	0.415	0.115	0	0	MAP3K13
AKAP9	0	0.371344	0.585	0.295	0	0	AKAP9
TC2N	0	0.371081	0.34	0.057	0	0	TC2N
AP1S3	0	0.369922	0.275	0.027	0	0	AP1S3
PRXL2A	0	0.369789	0.342	0.051	0	0	PRXL2A
PLEK2	0	0.369341	0.297	0.027	0	0	PLEK2
CTNNA1	0	0.368344	0.576	0.252	0	0	CTNNA1
PTGR1	0	0.367667	0.289	0.046	0	0	PTGR1
ATP5IF1	0	0.366835	0.591	0.284	0	0	ATP5IF1
SELENOS	0	0.366448	0.535	0.23	0	0	SELENOS
CAPN2	0	0.36435	0.57	0.264	0	0	CAPN2
PDIA4	0	0.36392	0.48	0.181	0	0	PDIA4
ETFB	0	0.363393	0.518	0.231	0	0	ETFB
LMAN1	0	0.362981	0.463	0.168	0	0	LMAN1
NCOA7	0	0.362409	0.347	0.116	0	0	NCOA7
TRIM29	0	0.361773	0.295	0.029	0	0	TRIM29
SUN1	0	0.361766	0.358	0.079	0	0	SUN1
PCDH7	0	0.36133	0.253	0.022	0	0	PCDH7
CGN	0	0.360627	0.304	0.028	0	0	CGN
SMIM14	0	0.360172	0.468	0.183	0	0	SMIM14
DHRS3	0	0.360053	0.343	0.103	0	0	DHRS3
B4GALT4	0	0.358605	0.294	0.055	0	0	B4GALT4
ADGRG1	0	0.358007	0.303	0.034	0	0	ADGRG1
RNF19A	0	0.357713	0.471	0.186	0	0	RNF19A
ITGB8	0	0.357453	0.3	0.047	0	0	ITGB8
KDM5B	0	0.357448	0.432	0.129	0	0	KDM5B
EIF5B	0	0.356748	0.527	0.225	0	0	EIF5B
ATP8B1	0	0.356451	0.257	0.024	0	0	ATP8B1
TMCO1	0	0.356368	0.517	0.226	0	0	TMCO1
FDPS	0	0.3563	0.408	0.137	0	0	FDPS
EPS8L1	0	0.354938	0.277	0.033	0	0	EPS8L1
HIST1H1C	0	0.354277	0.459	0.163	0	0	HIST1H1C
DMKN	0	0.354121	0.324	0.039	0	0	DMKN
LINC00511	0	0.353695	0.265	0.019	0	0	LINC00511
ESRP1	0	0.353323	0.268	0.017	0	0	ESRP1
FOXQ1	0	0.353019	0.341	0.046	0	0	FOXQ1
SMAD3	0	0.352623	0.339	0.077	0	0	SMAD3
REXO2	0	0.351977	0.408	0.103	0	0	REXO2
LDLR	0	0.351919	0.415	0.164	0	0	LDLR
SELENOM	0	0.351836	0.374	0.096	0	0	SELENOM
TOR1AIP2	0	0.350569	0.436	0.155	0	0	TOR1AIP2
HDLBP	0	0.350479	0.575	0.255	0	0	HDLBP
ZBTB38	0	0.350139	0.429	0.148	0	0	ZBTB38
PDIA6	0	0.350138	0.619	0.32	0	0	PDIA6
MORF4L2	0	0.349455	0.495	0.192	0	0	MORF4L2
MYO5C	0	0.348339	0.274	0.021	0	0	MYO5C
PITX1	0	0.348282	0.285	0.018	0	0	PITX1
NBL1	0	0.348205	0.357	0.054	0	0	NBL1
POLR2I	0	0.348126	0.436	0.145	0	0	POLR2I
EIF1AX	0	0.347213	0.583	0.31	0	0	EIF1AX
ST14	0	0.347204	0.405	0.126	0	0	ST14
ENC1	0	0.346731	0.298	0.067	0	0	ENC1
PKP3	0	0.344307	0.295	0.025	0	0	PKP3
DYNC1LI2	0	0.344088	0.476	0.17	0	0	DYNC1LI2
TMED4	0	0.342753	0.466	0.171	0	0	TMED4
SERPINB5	0	0.342215	0.251	0.02	0	0	SERPINB5
LPP	0	0.341505	0.539	0.241	0	0	LPP
MGAT4B	0	0.341297	0.358	0.089	0	0	MGAT4B
ADD3	0	0.34108	0.541	0.237	0	0	ADD3
GALE	0	0.340862	0.279	0.036	0	0	GALE
EPS8L2	0	0.340514	0.291	0.032	0	0	EPS8L2
EPB41L1	0	0.340211	0.283	0.026	0	0	EPB41L1
CCDC50	0	0.34006	0.401	0.133	0	0	CCDC50
RCN1	0	0.339764	0.337	0.086	0	0	RCN1
CDCP1	0	0.339507	0.345	0.076	0	0	CDCP1
ITGAV	0	0.339453	0.435	0.158	0	0	ITGAV
EIF6	0	0.337095	0.499	0.21	0	0	EIF6
TCF7L2	0	0.336831	0.41	0.127	0	0	TCF7L2
CKB	0	0.336303	0.3	0.044	0	0	CKB
TFG	0	0.335908	0.42	0.132	0	0	TFG
SEM1	0	0.335672	0.588	0.298	0	0	SEM1
FAM114A1	0	0.335643	0.331	0.057	0	0	FAM114A1
C1GALT1	0	0.334374	0.386	0.112	0	0	C1GALT1
CALU	0	0.334056	0.457	0.169	0	0	CALU
KDELR1	0	0.333932	0.567	0.273	0	0	KDELR1
LPCAT4	0	0.33358	0.296	0.043	0	0	LPCAT4
RAB13	0	0.33329	0.443	0.157	0	0	RAB13
RNF128	0	0.331742	0.265	0.024	0	0	RNF128
MIA2	0	0.331129	0.398	0.129	0	0	MIA2
STEAP2	0	0.331027	0.251	0.029	0	0	STEAP2
RAB11A	0	0.330501	0.548	0.241	0	0	RAB11A
SBDS	0	0.329613	0.521	0.217	0	0	SBDS
NR2F6	0	0.326969	0.331	0.043	0	0	NR2F6
RCN2	0	0.326271	0.363	0.103	0	0	RCN2
GATM	0	0.325992	0.255	0.052	0	0	GATM
NPDC1	0	0.323723	0.325	0.052	0	0	NPDC1
AKAP1	0	0.323388	0.279	0.047	0	0	AKAP1
TST	0	0.323217	0.289	0.065	0	0	TST
RAB2A	0	0.323133	0.585	0.295	0	0	RAB2A
TMEM30B	0	0.322936	0.255	0.021	0	0	TMEM30B
ENAH	0	0.322001	0.281	0.035	0	0	ENAH
RHEB	0	0.32192	0.512	0.238	0	0	RHEB
PPFIBP1	0	0.321848	0.294	0.048	0	0	PPFIBP1
CLU	0	0.321432	0.29	0.085	0	0	CLU
DAAM1	0	0.319105	0.315	0.072	0	0	DAAM1
STK39	0	0.319026	0.325	0.069	0	0	STK39
NECTIN2	0	0.31898	0.377	0.11	0	0	NECTIN2
MPC2	0	0.317876	0.438	0.163	0	0	MPC2
WASL	0	0.317727	0.382	0.092	0	0	WASL
SINHCAF	0	0.31659	0.366	0.095	0	0	SINHCAF		IFIT1, CXCL8, RSAD2, MX1, IFI6, CD274
NDFIP2	0	0.316562	0.265	0.028	0	0	NDFIP2		SPP1, S100A10, DYNLL1, LGALS3, PTMA
RALBP1	0	0.316268	0.553	0.246	0	0	RALBP1		CCL4, CCL3, CCL4L2, CCL3L1
NR2F2	0	0.31474	0.282	0.042	0	0	NR2F2
CALML4	0	0.313838	0.265	0.06	0	0	CALML4
VPS13A	0	0.313263	0.282	0.064	0	0	VPS13A
PSMC4	0	0.313047	0.369	0.138	0	0	PSMC4
ERBB2	0	0.313027	0.289	0.029	0	0	ERBB2
YAP1	0	0.310594	0.285	0.032	0	0	YAP1
RASSF7	0	0.309412	0.315	0.06	0	0	RASSF7
MSI2	0	0.309346	0.309	0.082	0	0	MSI2
TMEM141	0	0.309184	0.436	0.148	0	0	TMEM141
PYGB	0	0.308608	0.335	0.075	0	0	PYGB
MZT2A	0	0.308542	0.387	0.111	0	0	MZT2A
KIAA1522	0	0.308049	0.282	0.032	0	0	KIAA1522
PRELID3B	0	0.307793	0.359	0.098	0	0	PRELID3B
GADD45A	0	0.306508	0.286	0.076	0	0	GADD45A
PGRMC1	0	0.3063	0.42	0.116	0	0	PGRMC1
HTATIP2	0	0.306206	0.401	0.131	0	0	HTATIP2
MCFD2	0	0.305844	0.361	0.118	0	0	MCFD2
MYOF	0	0.305748	0.434	0.153	0	0	MYOF
AGPAT2	0	0.304835	0.395	0.141	0	0	AGPAT2
CORO2A	0	0.30441	0.275	0.037	0	0	CORO2A
UBXN4	0	0.304283	0.642	0.359	0	0	UBXN4
MPST	0	0.303947	0.321	0.1	0	0	MPST
GSTM3	0	0.303575	0.263	0.05	0	0	GSTM3
NDUFB4	0	0.303562	0.564	0.275	0	0	NDUFB4
CLSTN1	0	0.303365	0.356	0.103	0	0	CLSTN1
SEPTIN11	0	0.303012	0.363	0.104	0	0	SEPTIN11
LTBP3	0	0.302458	0.289	0.073	0	0	LTBP3
DDR1	0	0.301935	0.31	0.034	0	0	DDR1
CLCN3	0	0.300909	0.364	0.106	0	0	CLCN3
FGD6	0	0.300482	0.282	0.065	0	0	FGD6
SF3B6	0	0.300051	0.583	0.304	0	0	SF3B6
NDUFV2	0	0.299144	0.56	0.299	0	0	NDUFV2
BCL2L1	0	0.298733	0.377	0.095	0	0	BCL2L1
STAU1	0	0.298578	0.511	0.214	0	0	STAU1
HSD17B12	0	0.298565	0.393	0.137	0	0	HSD17B12
NGRN	0	0.298281	0.383	0.108	0	0	NGRN
JPX	0	0.298088	0.401	0.153	0	0	JPX
COX17	0	0.297429	0.538	0.266	0	0	COX17
SELENOP	0	0.295988	0.282	0.071	0	0	SELENOP
LPIN2	0	0.29598	0.421	0.167	0	0	LPIN2
FARP1	0	0.295826	0.306	0.058	0	0	FARP1
KRTCAP3	0	0.294773	0.321	0.036	0	0	KRTCAP3
SLC38A1	0	0.294414	0.329	0.08	0	0	SLC38A1
VCL	0	0.294275	0.442	0.172	0	0	VCL
ARPC5L	0	0.294275	0.411	0.133	0	0	ARPC5L
PTK2	0	0.293275	0.286	0.052	0	0	PTK2
KIF13B	0	0.293232	0.311	0.091	0	0	KIF13B
ADAM28	0	0.292789	0.265	0.075	0	0	ADAM28
BBX	0	0.292777	0.465	0.199	0	0	BBX
EI24	0	0.292216	0.368	0.097	0	0	EI24
SUMO1	0	0.292208	0.545	0.274	0	0	SUMO1
ASL	0	0.292055	0.34	0.099	0	0	ASL
ARHGAP21	0	0.291701	0.373	0.133	0	0	ARHGAP21
RPA3	0	0.290228	0.346	0.111	0	0	RPA3
FIS1	0	0.290129	0.582	0.305	0	0	FIS1
NUDC	0	0.290028	0.453	0.2	0	0	NUDC
NDUFA5	0	0.289895	0.415	0.159	0	0	NDUFA5
ITM2C	0	0.288611	0.254	0.039	0	0	ITM2C
LAD1	0	0.288136	0.399	0.06	0	0	LAD1
RNF103	0	0.287404	0.292	0.065	0	0	RNF103
PLEKHA5	0	0.287211	0.315	0.051	0	0	PLEKHA5
CDC42BPB	0	0.286998	0.34	0.085	0	0	CDC42BPB
SLC35A3	0	0.286219	0.287	0.075	0	0	SLC35A3
TRAF4	0	0.283584	0.269	0.036	0	0	TRAF4
PDZD8	0	0.283551	0.367	0.111	0	0	PDZD8
TNFRSF21	0	0.283309	0.328	0.057	0	0	TNFRSF21
MZT2B	0	0.28316	0.572	0.291	0	0	MZT2B
ZKSCAN1	0	0.282986	0.434	0.178	0	0	ZKSCAN1
SCP2	0	0.282734	0.547	0.279	0	0	SCP2
AIG1	0	0.281827	0.294	0.069	0	0	AIG1
CSNK1E	0	0.281104	0.32	0.083	0	0	CSNK1E
KMT2A	0	0.279626	0.532	0.243	0	0	KMT2A
CDK6	0	0.27945	0.302	0.089	0	0	CDK6
PLPP2	0	0.279435	0.326	0.046	0	0	PLPP2
EHBP1	0	0.279068	0.26	0.045	0	0	EHBP1
CCT3	0	0.278985	0.479	0.207	0	0	CCT3
BMPR2	0	0.278693	0.342	0.121	0	0	BMPR2
ACBD3	0	0.278599	0.471	0.19	0	0	ACBD3
KCNN4	0	0.27792	0.272	0.061	0	0	KCNN4
AGRN	0	0.276608	0.281	0.041	0	0	AGRN
SVIP	0	0.276406	0.287	0.053	0	0	SVIP
TMC4	0	0.276186	0.254	0.029	0	0	TMC4
DHCR24	0	0.276024	0.258	0.032	0	0	DHCR24
ZNF83	0	0.275601	0.253	0.061	0	0	ZNF83
PCDH1	0	0.275123	0.294	0.026	0	0	PCDH1
RAD50	0	0.274673	0.371	0.13	0	0	RAD50
TMED10	0	0.274589	0.626	0.332	0	0	TMED10
KRAS	0	0.274553	0.514	0.237	0	0	KRAS
LSM4	0	0.273678	0.477	0.226	0	0	LSM4
DAD1	0	0.273554	0.62	0.337	0	0	DAD1
IFT57	0	0.273473	0.298	0.069	0	0	IFT57
TMED3	0	0.273303	0.363	0.103	0	0	TMED3
AOPEP	0	0.273287	0.289	0.046	0	0	AOPEP
NBEAL1	0	0.272417	0.326	0.085	0	0	NBEAL1
NCK1	0	0.271794	0.33	0.115	0	0	NCK1
TCAF1	0	0.270917	0.279	0.055	0	0	TCAF1
SCD	0	0.270357	0.266	0.063	0	0	SCD
DLG1	0	0.269032	0.332	0.098	0	0	DLG1
DUSP4	0	0.268196	0.302	0.077	0	0	DUSP4
PHB	0	0.266858	0.411	0.157	0	0	PHB
PRDX4	0	0.266563	0.392	0.133	0	0	PRDX4
INF2	0	0.266159	0.331	0.075	0	0	INF2
CASC4	0	0.266077	0.435	0.17	0	0	CASC4
OFD1	0	0.265691	0.305	0.082	0	0	OFD1
SEL1L3	0	0.26564	0.289	0.068	0	0	SEL1L3
PPL	0	0.265594	0.253	0.024	0	0	PPL
METTL5	0	0.265347	0.378	0.114	0	0	METTL5
DAG1	0	0.265247	0.296	0.044	0	0	DAG1
RBBP7	0	0.265057	0.361	0.116	0	0	RBBP7
AP1S1	0	0.26486	0.33	0.086	0	0	AP1S1
NNMT	0	0.264616	0.282	0.079	0	0	NNMT
CCDC186	0	0.264296	0.396	0.144	0	0	CCDC186
SEZ6L2	0	0.264129	0.262	0.023	0	0	SEZ6L2
CARHSP1	0	0.263434	0.396	0.128	0	0	CARHSP1
EGFR	0	0.263192	0.264	0.032	0	0	EGFR
NT5C3A	0	0.262887	0.337	0.1	0	0	NT5C3A
TMEM14A	0	0.262848	0.252	0.032	0	0	TMEM14A
PPP2CB	0	0.262399	0.34	0.123	0	0	PPP2CB
ICA1	0	0.262231	0.28	0.038	0	0	ICA1
ENDOD1	0	0.262223	0.261	0.039	0	0	ENDOD1
CASK	0	0.261944	0.302	0.067	0	0	CASK
PFKP	0	0.261717	0.325	0.089	0	0	PFKP
ERLEC1	0	0.261251	0.396	0.132	0	0	ERLEC1
OCIAD1	0	0.260281	0.538	0.262	0	0	OCIAD1
GTF2I	0	0.260038	0.593	0.312	0	0	GTF2I
SEPTIN10	0	0.258542	0.302	0.068	0	0	SEPTIN10
MESD	0	0.258326	0.439	0.177	0	0	MESD
KNOP1	0	0.258286	0.275	0.058	0	0	KNOP1
POLR2K	0	0.257504	0.414	0.17	0	0	POLR2K
NSD3	0	0.257185	0.508	0.241	0	0	NSD3
PFDN2	0	0.256595	0.481	0.218	0	0	PFDN2
MXRA5	0	0.255165	0.255	0.043	0	0	MXRA5
SCCPDH	0	0.254602	0.333	0.09	0	0	SCCPDH
TWF1	0	0.254313	0.326	0.09	0	0	TWF1
NT5C	0	0.253286	0.389	0.14	0	0	NT5C
PURA	0	0.252845	0.382	0.148	0	0	PURA
DPY30	0	0.251677	0.404	0.142	0	0	DPY30
SLC39A4	0	0.251586	0.324	0.082	0	0	SLC39A4
NAP1L4	0	0.251476	0.422	0.164	0	0	NAP1L4
WWP1	0	0.251474	0.307	0.101	0	0	WWP1
TMEM87A	0	0.251445	0.395	0.144	0	0	TMEM87A
DNAJC10	0	0.251239	0.386	0.152	0	0	DNAJC10
ITGB5	0	0.251143	0.265	0.045	0	0	ITGB5
ECHS1	0	0.25047	0.417	0.171	0	0	ECHS1
USP14	8.49e-306	0.252312	0.397	0.162	2.61e-301	0	USP14
ETNK1	2.22e-304	0.30391	0.462	0.211	6.84e-300	0	ETNK1
GUK1	3.04e-304	0.325026	0.743	0.504	9.34e-300	0	GUK1
TAX1BP1	3.73e-301	0.286891	0.683	0.416	1.15e-296	0	TAX1BP1
CD63	3.08e-298	0.412812	0.806	0.597	9.46e-294	0	CD63
MT-ATP6	8.79e-296	0.438575	0.985	0.938	2.7e-291	0	MT-ATP6
CALM2	5.01e-295	0.356137	0.862	0.678	1.54e-290	0	CALM2
SRP9	5.29e-294	0.2661	0.539	0.278	1.63e-289	0	SRP9
NORAD	5.27e-293	0.251357	0.561	0.293	1.62e-288	0	NORAD
NRP2	7.73e-293	0.336188	0.257	0.077	2.38e-288	0	NRP2
MIF	3e-292	0.325783	0.819	0.607	9.22e-288	0	MIF
TUBA1C	8.81e-290	0.267848	0.417	0.183	2.71e-285	0	TUBA1C
SAMD9	1.57e-289	0.289754	0.395	0.168	4.82e-285	0	SAMD9
BIRC3	2.18e-289	0.259098	0.495	0.239	6.72e-285	0	BIRC3
MACF1	1.55e-285	0.268022	0.576	0.307	4.77e-281	0	MACF1
GNAS	1.04e-284	0.336013	0.812	0.589	3.2e-280	0	GNAS
DUT	2.63e-284	0.25721	0.431	0.195	8.07e-280	0	DUT
HSP90B1	6.24e-284	0.348927	0.772	0.514	1.92e-279	0	HSP90B1
TMED2	1.11e-283	0.275673	0.502	0.251	3.4e-279	0	TMED2
ATRX	1.04e-282	0.27218	0.601	0.324	3.2e-278	0	ATRX
RANBP1	1.12e-281	0.288136	0.438	0.205	3.45e-277	0	RANBP1
DDX60	8.23e-281	0.307607	0.26	0.081	2.53e-276	0	DDX60
DDIT4	3.25e-280	0.408532	0.543	0.288	1e-275	0	DDIT4
COX6C	1.49e-279	0.289227	0.685	0.42	4.56e-275	0	COX6C
MT-CO3	2.71e-279	0.436416	0.987	0.96	8.32e-275	0	MT-CO3
S100A10	7.56e-278	0.468768	0.922	0.833	2.32e-273	0	S100A10
TMEM165	3.24e-276	0.250198	0.545	0.288	9.95e-272	0	TMEM165
PDIA3	1.29e-275	0.28557	0.703	0.442	3.96e-271	0	PDIA3
TBCA	4.96e-273	0.279952	0.595	0.337	1.52e-268	0	TBCA
CALD1	1.12e-271	0.328995	0.27	0.084	3.45e-267	0	CALD1
CSNK2A1	6.28e-271	0.267418	0.384	0.165	1.93e-266	0	CSNK2A1
ANKRD10	3.22e-270	0.280984	0.405	0.179	9.9e-266	0	ANKRD10
TCEA1	3.89e-267	0.262849	0.56	0.302	1.19e-262	0	TCEA1
NDUFA4	2.06e-266	0.290626	0.723	0.471	6.34e-262	0	NDUFA4
TOMM20	1.2e-265	0.275534	0.638	0.382	3.69e-261	0	TOMM20
LDHA	6.48e-263	0.304916	0.754	0.5	1.99e-258	0	LDHA
RNF7	8.22e-263	0.269979	0.567	0.316	2.53e-258	0	RNF7
FOXP1	3.12e-260	0.278793	0.552	0.295	9.6e-256	0	FOXP1
KIF5B	1.22e-259	0.269695	0.604	0.348	3.75e-255	0	KIF5B
FTX	3.65e-259	0.303098	0.416	0.192	1.12e-254	0	FTX
SET	8.84e-257	0.30585	0.732	0.488	2.72e-252	0	SET
MT-CO2	1.98e-256	0.360908	0.99	0.98	6.1e-252	0	MT-CO2
INSR	4.1e-255	0.255931	0.261	0.087	1.26e-250	0	INSR
RAB11FIP1	7.08e-255	0.360541	0.648	0.406	2.17e-250	0	RAB11FIP1
SKP1	3.79e-253	0.264897	0.752	0.502	1.17e-248	0	SKP1
TRAM1	6.34e-253	0.284604	0.576	0.327	1.95e-248	0	TRAM1
NCL	1e-251	0.332583	0.77	0.533	3.09e-247	0	NCL
POLD4	7.13e-245	0.271572	0.582	0.336	2.19e-240	0	POLD4
SSR4	2.97e-244	0.301684	0.722	0.489	9.14e-240	0	SSR4
MT-ND4	3.19e-243	0.400013	0.973	0.939	9.8e-239	0	MT-ND4
RPS21	2.72e-236	0.293364	0.909	0.788	8.36e-232	0	RPS21
SUMO2	1.08e-232	0.279757	0.767	0.554	3.31e-228	0	SUMO2
SRP14	6.52e-232	0.273643	0.802	0.596	2e-227	0	SRP14
SQSTM1	1.66e-230	0.260293	0.718	0.485	5.1e-226	0	SQSTM1
MT-ND3	8.71e-229	0.395932	0.963	0.867	2.68e-224	0	MT-ND3
PTMA	1.35e-226	0.271346	0.976	0.904	4.14e-222	0	PTMA
PTGES3	7.78e-218	0.275085	0.654	0.416	2.39e-213	0	PTGES3
RAN	3.78e-216	0.268622	0.588	0.354	1.16e-211	0	RAN
HNRNPH1	9.85e-208	0.338606	0.676	0.424	3.03e-203	0	HNRNPH1
BLVRB	4.82e-201	0.578706	0.575	0.369	1.48e-196	0	BLVRB
SNHG29	2.97e-200	0.284075	0.691	0.457	9.13e-196	0	SNHG29
COX6A1	6.83e-198	0.262099	0.689	0.456	2.1e-193	0	COX6A1
C9orf16	3.62e-194	0.265521	0.536	0.321	1.11e-189	0	C9orf16
MT-ND2	9.03e-190	0.357675	0.963	0.892	2.78e-185	0	MT-ND2
RAC1	3.1e-189	0.292056	0.811	0.669	9.53e-185	0	RAC1
CCL5	2.51e-184	0.276413	0.314	0.143	7.71e-180	0	CCL5
XIST	2.99e-184	0.472764	0.429	0.245	9.19e-180	0	XIST
ZFAS1	5.8e-184	0.31582	0.715	0.491	1.78e-179	0	ZFAS1
RPS29	8.44e-182	0.272248	0.908	0.743	2.59e-177	0	RPS29
MT-ND6	3.73e-181	0.400207	0.54	0.328	1.15e-176	0	MT-ND6
CHCHD2	2.1e-180	0.252229	0.752	0.574	6.46e-176	0	CHCHD2
HMGB1	1.04e-172	0.302662	0.845	0.663	3.19e-168	0	HMGB1
CAST	1.95e-165	0.267588	0.758	0.558	5.98e-161	0	CAST
MTRNR2L12	5.64e-163	0.253963	0.572	0.354	1.73e-158	0	MTRNR2L12
RPL27A	2.58e-158	0.257732	0.884	0.708	7.93e-154	0	RPL27A
MT-ND5	2.58e-151	0.341129	0.94	0.846	7.94e-147	0	MT-ND5
IGKC	8.95e-116	0.395412	0.287	0.151	2.75e-111	0	IGKC
MT-ND1	2.69e-84	0.281879	0.954	0.888	8.27e-80	0	MT-ND1
RPS16	4.01e-78	0.38541	0.923	0.819	1.23e-73	0	RPS16
S100A9	0	2.98338	0.892	0.328	0	1	S100A9
CXCL8	0	2.39421	0.574	0.275	0	1	CXCL8
S100A8	0	2.21638	0.797	0.247	0	1	S100A8
SRGN	0	1.96469	0.963	0.517	0	1	SRGN
VCAN	0	1.9532	0.766	0.276	0	1	VCAN
FCN1	0	1.92583	0.654	0.07	0	1	FCN1
IFI30	0	1.88843	0.872	0.327	0	1	IFI30
AIF1	0	1.77738	0.815	0.158	0	1	AIF1
MNDA	0	1.77434	0.71	0.103	0	1	MNDA
LYZ	0	1.72158	0.882	0.603	0	1	LYZ
TYROBP	0	1.69456	0.884	0.242	0	1	TYROBP
CD14	0	1.66858	0.679	0.113	0	1	CD14
CTSS	0	1.63053	0.868	0.467	0	1	CTSS
IL1B	0	1.61119	0.599	0.173	0	1	IL1B
S100A12	0	1.60806	0.409	0.034	0	1	S100A12
FCER1G	0	1.60395	0.817	0.179	0	1	FCER1G
CYBB	0	1.60148	0.703	0.094	0	1	CYBB
NAMPT	0	1.57958	0.875	0.519	0	1	NAMPT
C5AR1	0	1.5329	0.617	0.076	0	1	C5AR1
CCL3	0	1.48119	0.345	0.119	0	1	CCL3
LST1	0	1.45749	0.711	0.108	0	1	LST1
SOD2	0	1.4573	0.807	0.477	0	1	SOD2
EREG	0	1.44001	0.389	0.161	0	1	EREG
ALOX5AP	0	1.43405	0.443	0.185	0	1	ALOX5AP
BCL2A1	0	1.41929	0.625	0.136	0	1	BCL2A1
ZEB2	0	1.41866	0.715	0.167	0	1	ZEB2
SLC2A3	0	1.40507	0.671	0.281	0	1	SLC2A3
RGS2	0	1.40042	0.663	0.221	0	1	RGS2
SLC11A1	0	1.38814	0.583	0.087	0	1	SLC11A1
HLA-DRA	0	1.3768	0.82	0.548	0	1	HLA-DRA
OLR1	0	1.37434	0.411	0.038	0	1	OLR1
MS4A6A	0	1.36319	0.59	0.069	0	1	MS4A6A
FGL2	0	1.31762	0.587	0.085	0	1	FGL2
LAPTM5	0	1.30707	0.816	0.297	0	1	LAPTM5
PLEK	0	1.30239	0.583	0.104	0	1	PLEK
G0S2	0	1.29234	0.493	0.291	0	1	G0S2
PHACTR1	0	1.24669	0.476	0.066	0	1	PHACTR1
CLEC7A	0	1.235	0.576	0.07	0	1	CLEC7A
EVI2B	0	1.23069	0.626	0.169	0	1	EVI2B
AP1S2	0	1.19694	0.565	0.127	0	1	AP1S2
CSF3R	0	1.18282	0.548	0.101	0	1	CSF3R
NCF2	0	1.16981	0.577	0.083	0	1	NCF2
MAFB	0	1.16362	0.486	0.094	0	1	MAFB
PLIN2	0	1.15547	0.44	0.189	0	1	PLIN2
LCP1	0	1.15195	0.785	0.314	0	1	LCP1
C1orf162	0	1.15005	0.556	0.079	0	1	C1orf162
IGSF6	0	1.14951	0.515	0.068	0	1	IGSF6
TNFRSF1B	0	1.13467	0.568	0.141	0	1	TNFRSF1B
HLA-DPB1	0	1.1275	0.631	0.328	0	1	HLA-DPB1
HLA-DPA1	0	1.1207	0.658	0.349	0	1	HLA-DPA1
FPR1	0	1.10985	0.493	0.046	0	1	FPR1
FCGR2A	0	1.08791	0.514	0.073	0	1	FCGR2A
FTL	0	1.08747	0.992	0.978	0	1	FTL
TREM1	0	1.08601	0.442	0.044	0	1	TREM1
MPEG1	0	1.08218	0.462	0.035	0	1	MPEG1
CD36	0	1.07997	0.426	0.035	0	1	CD36
HBEGF	0	1.07622	0.486	0.207	0	1	HBEGF
HLA-DRB1	0	1.06948	0.765	0.541	0	1	HLA-DRB1
LUCAT1	0	1.06548	0.344	0.066	0	1	LUCAT1
ATP2B1-AS1	0	1.05492	0.449	0.078	0	1	ATP2B1-AS1
AC020656.1	0	1.05019	0.592	0.282	0	1	AC020656.1
SAMHD1	0	1.046	0.604	0.199	0	1	SAMHD1
SAMSN1	0	1.04429	0.493	0.132	0	1	SAMSN1
TYMP	0	1.04366	0.706	0.376	0	1	TYMP
NCF1	0	1.03636	0.467	0.132	0	1	NCF1
FTH1	0	1.03211	0.996	0.98	0	1	FTH1
COTL1	0	1.03085	0.743	0.405	0	1	COTL1
OSM	0	1.02774	0.326	0.033	0	1	OSM
SPI1	0	1.02735	0.549	0.08	0	1	SPI1
PLAUR	0	1.02274	0.759	0.469	0	1	PLAUR
MCEMP1	0	1.01684	0.302	0.018	0	1	MCEMP1
PTGS2	0	1.01632	0.362	0.16	0	1	PTGS2
GLUL	0	1.01267	0.689	0.431	0	1	GLUL
DUSP1	0	1.01017	0.884	0.662	0	1	DUSP1
MS4A7	0	1.00936	0.459	0.067	0	1	MS4A7
NFKBIA	0	1.00653	0.715	0.549	0	1	NFKBIA
KCTD12	0	1.00449	0.515	0.123	0	1	KCTD12
CD300E	0	1.00224	0.371	0.017	0	1	CD300E
CPVL	0	0.989949	0.483	0.118	0	1	CPVL
CEBPB	0	0.981633	0.741	0.485	0	1	CEBPB
BASP1	0	0.968946	0.421	0.132	0	1	BASP1
PTPRE	0	0.964431	0.576	0.217	0	1	PTPRE
ITGB2	0	0.961384	0.627	0.185	0	1	ITGB2
CD83	0	0.959821	0.498	0.135	0	1	CD83
PPIF	0	0.952531	0.391	0.128	0	1	PPIF
NR4A2	0	0.951617	0.612	0.317	0	1	NR4A2
2024-03-01	0	0.941523	0.428	0.048	0	1	2024-03-01
ASAH1	0	0.93619	0.66	0.343	0	1	ASAH1
FYB1	0	0.931953	0.685	0.303	0	1	FYB1
CD163	0	0.926322	0.367	0.044	0	1	CD163
GCA	0	0.924997	0.481	0.212	0	1	GCA
LITAF	0	0.924939	0.627	0.458	0	1	LITAF
SMIM25	0	0.916353	0.366	0.048	0	1	SMIM25
STXBP2	0	0.915605	0.471	0.188	0	1	STXBP2
ZNF331	0	0.91426	0.425	0.202	0	1	ZNF331
VIM	0	0.912227	0.889	0.62	0	1	VIM
CD93	0	0.908872	0.397	0.039	0	1	CD93
FCGR3A	0	0.907177	0.323	0.076	0	1	FCGR3A
GMFG	0	0.906157	0.584	0.188	0	1	GMFG
EVI2A	0	0.905228	0.429	0.09	0	1	EVI2A
JAML	0	0.904779	0.433	0.065	0	1	JAML
CYP1B1	0	0.904012	0.293	0.057	0	1	CYP1B1
PSAP	0	0.903009	0.836	0.64	0	1	PSAP
PLXDC2	0	0.900941	0.487	0.093	0	1	PLXDC2
CEBPD	0	0.89979	0.687	0.414	0	1	CEBPD
SOCS3	0	0.892626	0.547	0.245	0	1	SOCS3
IER3	0	0.890921	0.675	0.505	0	1	IER3
MAP3K8	0	0.889396	0.411	0.135	0	1	MAP3K8
MCL1	0	0.879525	0.823	0.574	0	1	MCL1
CLEC12A	0	0.879112	0.336	0.02	0	1	CLEC12A
AQP9	0	0.875032	0.287	0.024	0	1	AQP9
MXD1	0	0.874817	0.552	0.29	0	1	MXD1
OGFRL1	0	0.872833	0.448	0.116	0	1	OGFRL1
DSE	0	0.87049	0.399	0.098	0	1	DSE
GPCPD1	0	0.869082	0.501	0.201	0	1	GPCPD1
LILRB3	0	0.866224	0.357	0.027	0	1	LILRB3
CD302	0	0.863326	0.45	0.093	0	1	CD302
OAZ1	0	0.86079	0.877	0.698	0	1	OAZ1
CD68	0	0.860603	0.561	0.216	0	1	CD68
GABARAP	0	0.859355	0.816	0.577	0	1	GABARAP
SGK1	0	0.847785	0.507	0.259	0	1	SGK1
PNRC1	0	0.845528	0.82	0.598	0	1	PNRC1
GLIPR1	0	0.837973	0.517	0.161	0	1	GLIPR1
LCP2	0	0.834845	0.468	0.122	0	1	LCP2
TNFSF13B	0	0.833961	0.433	0.089	0	1	TNFSF13B
LSP1	0	0.831821	0.595	0.186	0	1	LSP1
MYO1F	0	0.831108	0.446	0.092	0	1	MYO1F
LILRA5	0	0.829922	0.331	0.019	0	1	LILRA5
STX11	0	0.828812	0.394	0.048	0	1	STX11
CD53	0	0.828359	0.509	0.154	0	1	CD53
TNFAIP3	0	0.82806	0.534	0.324	0	1	TNFAIP3
SNX10	0	0.823787	0.443	0.134	0	1	SNX10
LRRK2	0	0.8228	0.335	0.042	0	1	LRRK2
CD44	0	0.821651	0.727	0.5	0	1	CD44
SAT1	0	0.821301	0.931	0.778	0	1	SAT1
AC253572.2	0	0.818381	0.268	0.053	0	1	AC253572.2
FOS	0	0.816788	0.946	0.884	0	1	FOS
FOSB	0	0.815793	0.816	0.628	0	1	FOSB
ARRB2	0	0.81554	0.477	0.109	0	1	ARRB2
LTA4H	0	0.812174	0.477	0.19	0	1	LTA4H
LYN	0	0.811094	0.516	0.196	0	1	LYN
SMAP2	0	0.810842	0.585	0.297	0	1	SMAP2
RNF130	0	0.804368	0.518	0.166	0	1	RNF130
CSTA	0	0.804116	0.384	0.071	0	1	CSTA
IRAK3	0	0.801552	0.414	0.109	0	1	IRAK3
ACSL1	0	0.800513	0.373	0.139	0	1	ACSL1
HCK	0	0.7998	0.396	0.035	0	1	HCK
SDCBP	0	0.799093	0.707	0.469	0	1	SDCBP
VSIR	0	0.797742	0.467	0.168	0	1	VSIR
GPR183	0	0.795064	0.347	0.134	0	1	GPR183
KDM6B	0	0.794697	0.501	0.238	0	1	KDM6B
ITGAX	0	0.793988	0.384	0.056	0	1	ITGAX
RNF149	0	0.791257	0.613	0.407	0	1	RNF149
FGR	0	0.788124	0.388	0.038	0	1	FGR
THBD	0	0.78565	0.285	0.085	0	1	THBD
SLA	0	0.78536	0.398	0.126	0	1	SLA
HLA-DRB5	0	0.774905	0.425	0.197	0	1	HLA-DRB5
LGALS1	0	0.773392	0.767	0.474	0	1	LGALS1
CFP	0	0.771503	0.311	0.019	0	1	CFP
CD48	0	0.767781	0.515	0.197	0	1	CD48
ATP6V1B2	0	0.764658	0.446	0.136	0	1	ATP6V1B2
CORO1A	0	0.761878	0.542	0.208	0	1	CORO1A
NR4A3	0	0.759893	0.346	0.075	0	1	NR4A3
CTSB	0	0.755021	0.665	0.53	0	1	CTSB
HCLS1	0	0.750105	0.529	0.161	0	1	HCLS1
RAB31	0	0.746218	0.488	0.185	0	1	RAB31
NLRP3	0	0.74578	0.325	0.041	0	1	NLRP3
SH3BGRL3	0	0.744006	0.869	0.767	0	1	SH3BGRL3
LILRB2	0	0.738487	0.352	0.027	0	1	LILRB2
RNASEK	0	0.738084	0.802	0.574	0	1	RNASEK
HCST	0	0.737082	0.498	0.17	0	1	HCST
NAIP	0	0.734457	0.396	0.089	0	1	NAIP
GK	0	0.733476	0.302	0.076	0	1	GK
NPC2	0	0.732881	0.689	0.51	0	1	NPC2
TUBA1A	0	0.73116	0.488	0.249	0	1	TUBA1A
GRB2	0	0.725514	0.577	0.323	0	1	GRB2
SLC43A2	0	0.721861	0.323	0.061	0	1	SLC43A2
GNAI2	0	0.720568	0.675	0.434	0	1	GNAI2
BTG1	0	0.71996	0.829	0.67	0	1	BTG1
RIPOR2	0	0.717883	0.394	0.163	0	1	RIPOR2
CLEC4E	0	0.717291	0.268	0.013	0	1	CLEC4E
ITGAM	0	0.716738	0.331	0.037	0	1	ITGAM
METRNL	0	0.715318	0.498	0.27	0	1	METRNL
DMXL2	0	0.712327	0.399	0.132	0	1	DMXL2
AC020916.1	0	0.71106	0.589	0.397	0	1	AC020916.1
CD37	0	0.710807	0.569	0.211	0	1	CD37
TLR2	0	0.707529	0.343	0.041	0	1	TLR2
POU2F2	0	0.705103	0.337	0.092	0	1	POU2F2
KLF4	0	0.700286	0.545	0.321	0	1	KLF4
UPP1	0	0.695476	0.437	0.22	0	1	UPP1
HLA-DQB1	0	0.693113	0.491	0.26	0	1	HLA-DQB1
TLR4	0	0.692943	0.297	0.05	0	1	TLR4
CCR1	0	0.689277	0.29	0.022	0	1	CCR1
ATP2B1	0	0.688578	0.459	0.267	0	1	ATP2B1
RILPL2	0	0.6877	0.417	0.154	0	1	RILPL2
CCDC88A	0	0.687257	0.452	0.205	0	1	CCDC88A
NABP1	0	0.684879	0.439	0.235	0	1	NABP1
GRN	0	0.68464	0.654	0.457	0	1	GRN
CD74	0	0.680706	0.838	0.739	0	1	CD74
C9orf72	0	0.678727	0.344	0.079	0	1	C9orf72
ICAM1	0	0.677612	0.343	0.136	0	1	ICAM1
ADA2	0	0.677438	0.383	0.057	0	1	ADA2
QKI	0	0.676827	0.519	0.218	0	1	QKI
GLIPR2	0	0.674926	0.368	0.062	0	1	GLIPR2
CALHM6	0	0.672352	0.324	0.065	0	1	CALHM6
NFIL3	0	0.669979	0.341	0.125	0	1	NFIL3
PILRA	0	0.668442	0.323	0.028	0	1	PILRA
JUNB	0	0.668191	0.859	0.73	0	1	JUNB
DOCK8	0	0.667951	0.46	0.144	0	1	DOCK8
IFNGR1	0	0.667107	0.506	0.274	0	1	IFNGR1
OTUD1	0	0.66462	0.295	0.089	0	1	OTUD1
PDE4B	0	0.662421	0.391	0.141	0	1	PDE4B
LYST	0	0.660929	0.427	0.22	0	1	LYST
CLEC4A	0	0.660565	0.273	0.023	0	1	CLEC4A
TKT	0	0.66051	0.598	0.395	0	1	TKT
HLA-DMB	0	0.660217	0.37	0.106	0	1	HLA-DMB
LY96	0	0.660204	0.329	0.062	0	1	LY96
NUP214	0	0.659828	0.377	0.137	0	1	NUP214
FAM49B	0	0.65948	0.527	0.316	0	1	FAM49B
CD86	0	0.659103	0.321	0.033	0	1	CD86
ADGRE2	0	0.658166	0.291	0.034	0	1	ADGRE2
MEGF9	0	0.657078	0.307	0.098	0	1	MEGF9
RNASE6	0	0.656176	0.336	0.041	0	1	RNASE6
GPSM3	0	0.646937	0.461	0.158	0	1	GPSM3
CELF2	0	0.644453	0.465	0.186	0	1	CELF2
TPP1	0	0.641501	0.453	0.219	0	1	TPP1
TGFBI	0	0.641046	0.426	0.139	0	1	TGFBI
SLC8A1	0	0.636769	0.327	0.051	0	1	SLC8A1
MGAT1	0	0.634881	0.407	0.184	0	1	MGAT1
GLRX	0	0.632157	0.438	0.199	0	1	GLRX
EMILIN2	0	0.630851	0.335	0.053	0	1	EMILIN2
THEMIS2	0	0.629296	0.34	0.058	0	1	THEMIS2
TET2	0	0.628795	0.395	0.167	0	1	TET2
STK17B	0	0.626984	0.544	0.305	0	1	STK17B
BNIP3L	0	0.62668	0.513	0.32	0	1	BNIP3L
NINJ1	0	0.626597	0.335	0.145	0	1	NINJ1
DPYD	0	0.623164	0.383	0.123	0	1	DPYD
PRKCB	0	0.621067	0.35	0.082	0	1	PRKCB
ZFAND5	0	0.620442	0.59	0.419	0	1	ZFAND5
ACTR2	0	0.620326	0.711	0.535	0	1	ACTR2
CSF1R	0	0.616282	0.304	0.033	0	1	CSF1R
ARHGDIB	0	0.614881	0.639	0.367	0	1	ARHGDIB
HLA-DMA	0	0.614238	0.465	0.244	0	1	HLA-DMA
CARD16	0	0.613987	0.363	0.114	0	1	CARD16
FMNL1	0	0.611735	0.394	0.131	0	1	FMNL1
RASSF2	0	0.608927	0.276	0.041	0	1	RASSF2
PLXNC1	0	0.606355	0.284	0.048	0	1	PLXNC1
SYK	0	0.6059	0.369	0.113	0	1	SYK
USP15	0	0.605861	0.473	0.263	0	1	USP15
CFD	0	0.597166	0.488	0.157	0	1	CFD
RASGEF1B	0	0.593769	0.388	0.154	0	1	RASGEF1B
ARPC1B	0	0.592464	0.739	0.573	0	1	ARPC1B
FCGRT	0	0.592207	0.555	0.358	0	1	FCGRT
LILRB1	0	0.590402	0.278	0.022	0	1	LILRB1
BACH1	0	0.588714	0.455	0.256	0	1	BACH1
LY86	0	0.585504	0.297	0.03	0	1	LY86
PLEKHO1	0	0.585301	0.349	0.09	0	1	PLEKHO1
WAS	0	0.584643	0.363	0.077	0	1	WAS
ASGR1	0	0.581214	0.26	0.017	0	1	ASGR1
NCKAP1L	0	0.578566	0.34	0.07	0	1	NCKAP1L
SELL	0	0.572345	0.331	0.114	0	1	SELL
PECAM1	0	0.568997	0.38	0.084	0	1	PECAM1
AOAH	0	0.567025	0.314	0.048	0	1	AOAH
RHOG	0	0.566648	0.421	0.198	0	1	RHOG
DAZAP2	0	0.565079	0.609	0.424	0	1	DAZAP2
EMP3	0	0.561741	0.693	0.44	0	1	EMP3
WIPF1	0	0.557555	0.42	0.19	0	1	WIPF1
GIMAP4	0	0.55341	0.389	0.126	0	1	GIMAP4
SIRPA	0	0.551493	0.286	0.053	0	1	SIRPA
MEF2C	0	0.545816	0.311	0.083	0	1	MEF2C
FAM49A	0	0.544517	0.26	0.032	0	1	FAM49A
H3F3A	0	0.537058	0.942	0.831	0	1	H3F3A
TFEC	0	0.53618	0.255	0.021	0	1	TFEC
GAS7	0	0.535312	0.253	0.029	0	1	GAS7
JARID2	0	0.533301	0.304	0.119	0	1	JARID2
TBXAS1	0	0.532345	0.301	0.065	0	1	TBXAS1
IL17RA	0	0.530818	0.297	0.082	0	1	IL17RA
MYO1G	0	0.530611	0.294	0.054	0	1	MYO1G
APBB1IP	0	0.528053	0.376	0.128	0	1	APBB1IP
SLC7A7	0	0.527278	0.326	0.102	0	1	SLC7A7
EPB41L3	0	0.526996	0.284	0.048	0	1	EPB41L3
CNPY3	0	0.523569	0.388	0.171	0	1	CNPY3
CASP1	0	0.519809	0.334	0.095	0	1	CASP1
CYTIP	0	0.519098	0.386	0.171	0	1	CYTIP
CPPED1	0	0.518648	0.28	0.09	0	1	CPPED1
IL10RA	0	0.513131	0.345	0.085	0	1	IL10RA
LAIR1	0	0.509814	0.274	0.042	0	1	LAIR1
AC004687.1	0	0.507002	0.274	0.064	0	1	AC004687.1
ARPC5	0	0.503204	0.745	0.591	0	1	ARPC5
PFDN5	0	0.498011	0.807	0.704	0	1	PFDN5
DOCK2	0	0.496879	0.314	0.069	0	1	DOCK2
AC007952.4	0	0.4945	0.255	0.056	0	1	AC007952.4
GPR65	0	0.493629	0.264	0.077	0	1	GPR65
PPT1	0	0.493371	0.441	0.205	0	1	PPT1
ZNF385A	0	0.4926	0.271	0.039	0	1	ZNF385A
LAT2	0	0.490133	0.257	0.042	0	1	LAT2
ARPC3	0	0.48911	0.803	0.654	0	1	ARPC3
ITGA4	0	0.482811	0.365	0.136	0	1	ITGA4
HLA-B	0	0.482571	0.947	0.859	0	1	HLA-B
RCSD1	0	0.481563	0.293	0.08	0	1	RCSD1
LRP1	0	0.476959	0.42	0.209	0	1	LRP1
DOK2	0	0.474088	0.282	0.06	0	1	DOK2
FERMT3	0	0.473925	0.34	0.121	0	1	FERMT3
UCP2	0	0.47201	0.329	0.133	0	1	UCP2
PIK3AP1	0	0.469887	0.29	0.096	0	1	PIK3AP1
CD4	0	0.461546	0.296	0.064	0	1	CD4
S100A4	0	0.460668	0.86	0.659	0	1	S100A4
PTPN6	0	0.45882	0.352	0.139	0	1	PTPN6
PREX1	0	0.458555	0.302	0.09	0	1	PREX1
TMSB4X	0	0.457444	0.981	0.98	0	1	TMSB4X
EIF4A1	0	0.454064	0.712	0.576	0	1	EIF4A1
PTPRC	0	0.451521	1	1	0	1	PTPRC
PABPC1	0	0.448402	0.839	0.754	0	1	PABPC1
ARHGAP30	0	0.443026	0.31	0.095	0	1	ARHGAP30
RASSF4	0	0.441076	0.27	0.088	0	1	RASSF4
PARVG	0	0.427895	0.282	0.059	0	1	PARVG
MAN2B1	0	0.424056	0.298	0.108	0	1	MAN2B1
ACTB	0	0.418723	0.972	0.976	0	1	ACTB
CYBA	0	0.4167	0.833	0.732	0	1	CYBA
HLA-C	0	0.397469	0.911	0.828	0	1	HLA-C
UBA52	0	0.386533	0.885	0.817	0	1	UBA52
EIF1	0	0.368421	0.94	0.883	0	1	EIF1
CST3	0	0.308775	0.853	0.77	0	1	CST3
IVNS1ABP	7.08e-307	0.830929	0.527	0.343	2.18e-302	1	IVNS1ABP
IL6R	8.88e-307	0.474369	0.26	0.085	2.73e-302	1	IL6R
NEAT1	1.42e-305	0.473873	0.981	0.917	4.36e-301	1	NEAT1
PFN1	3.04e-304	0.449402	0.803	0.724	9.34e-300	1	PFN1
SH3BGRL	5.51e-304	0.494823	0.53	0.347	1.69e-299	1	SH3BGRL
ATP1B3	1.05e-302	0.759998	0.497	0.326	3.21e-298	1	ATP1B3
RNASET2	2.79e-302	0.464197	0.595	0.392	8.57e-298	1	RNASET2
ARPC2	2.8e-298	0.395718	0.8	0.672	8.61e-294	1	ARPC2
TGFB1	6.87e-296	0.383193	0.412	0.206	2.11e-291	1	TGFB1
LIMD2	2.4e-292	0.431594	0.346	0.15	7.38e-288	1	LIMD2
ATP6V0D1	4.11e-291	0.522381	0.418	0.234	1.26e-286	1	ATP6V0D1
HMOX1	7.06e-290	0.605051	0.274	0.097	2.17e-285	1	HMOX1
SERPINB9	7.62e-290	0.597444	0.331	0.148	2.34e-285	1	SERPINB9
FOSL2	2.62e-289	0.612733	0.488	0.306	8.04e-285	1	FOSL2
TAGAP	1.23e-286	0.439615	0.301	0.113	3.78e-282	1	TAGAP
TLN1	1.21e-282	0.46641	0.531	0.355	3.71e-278	1	TLN1
GRINA	3.01e-280	0.52055	0.399	0.216	9.26e-276	1	GRINA
BRI3	2.55e-279	0.458636	0.753	0.601	7.84e-275	1	BRI3
ATP6V0B	1.15e-278	0.475236	0.635	0.473	3.53e-274	1	ATP6V0B
THBS1	1.82e-277	1.00594	0.411	0.217	5.58e-273	1	THBS1
ZFYVE16	1.22e-275	0.64982	0.376	0.198	3.74e-271	1	ZFYVE16
TNFSF13	2.48e-275	0.403221	0.287	0.114	7.63e-271	1	TNFSF13
BTG2	2.62e-274	0.591742	0.653	0.47	8.05e-270	1	BTG2
MFSD1	1.21e-272	0.47708	0.361	0.181	3.71e-268	1	MFSD1
SERP1	7.82e-271	0.429762	0.708	0.569	2.4e-266	1	SERP1
CD52	9.08e-270	0.563867	0.439	0.243	2.79e-265	1	CD52
RHOQ	1.41e-269	0.475455	0.328	0.152	4.32e-265	1	RHOQ
HLA-E	1.13e-267	0.395417	0.791	0.664	3.46e-263	1	HLA-E
RBPJ	6.08e-266	0.626082	0.467	0.3	1.87e-261	1	RBPJ
PYCARD	3.85e-264	0.482066	0.533	0.358	1.18e-259	1	PYCARD
H2AFY	1.92e-263	0.473052	0.607	0.465	5.91e-259	1	H2AFY
PGD	2.99e-263	0.527662	0.379	0.205	9.19e-259	1	PGD
CTSZ	4.67e-258	0.503859	0.567	0.412	1.44e-253	1	CTSZ
CSGALNACT2	4.27e-255	0.460148	0.307	0.136	1.31e-250	1	CSGALNACT2
CMTM6	7.51e-251	0.543324	0.554	0.399	2.31e-246	1	CMTM6
MYO9B	4.33e-250	0.453304	0.338	0.165	1.33e-245	1	MYO9B
FLNA	8.76e-250	0.379406	0.544	0.352	2.69e-245	1	FLNA
HIF1A	9.8e-245	0.70969	0.56	0.414	3.01e-240	1	HIF1A
NR4A1	6.79e-244	0.55787	0.451	0.271	2.09e-239	1	NR4A1
UBE2D1	2.59e-240	0.494253	0.368	0.201	7.95e-236	1	UBE2D1
TNFAIP2	6.03e-238	0.54282	0.424	0.244	1.85e-233	1	TNFAIP2
GNS	2.31e-237	0.444347	0.352	0.184	7.09e-233	1	GNS
MSN	9.66e-237	0.389705	0.591	0.429	2.97e-232	1	MSN
ANKRD44	7.93e-235	0.39832	0.295	0.128	2.44e-230	1	ANKRD44
IER2	2.09e-234	0.514841	0.772	0.662	6.42e-230	1	IER2
RPS9	5.65e-234	0.275206	0.895	0.854	1.74e-229	1	RPS9
RGS10	1.8e-230	0.396383	0.392	0.224	5.54e-226	1	RGS10
ZFP36L1	1.46e-227	0.567233	0.75	0.649	4.49e-223	1	ZFP36L1
FBXL5	5.45e-225	0.495431	0.362	0.199	1.67e-220	1	FBXL5
DDX5	2.58e-224	0.29844	0.853	0.769	7.94e-220	1	DDX5
REL	4.95e-224	0.475461	0.441	0.277	1.52e-219	1	REL
ETS2	6.81e-224	0.591233	0.492	0.333	2.09e-219	1	ETS2
CREM	8.9e-223	0.611331	0.39	0.228	2.74e-218	1	CREM
BNIP2	1.97e-222	0.434724	0.379	0.217	6.06e-218	1	BNIP2
IRS2	8.71e-222	0.643411	0.35	0.195	2.68e-217	1	IRS2
RXRA	1.28e-221	0.432492	0.275	0.124	3.94e-217	1	RXRA
DUSP6	1.74e-221	0.684763	0.433	0.274	5.35e-217	1	DUSP6
RPL26	3.46e-221	0.284817	0.882	0.909	1.06e-216	1	RPL26
WARS	6.92e-221	0.419979	0.305	0.146	2.13e-216	1	WARS
IFNGR2	1.57e-217	0.497791	0.431	0.278	4.82e-213	1	IFNGR2
ABHD5	6.65e-216	0.700951	0.313	0.161	2.04e-211	1	ABHD5
IL1RN	3.68e-210	1.04006	0.297	0.148	1.13e-205	1	IL1RN
GABARAPL1	7.51e-209	0.538329	0.362	0.208	2.31e-204	1	GABARAPL1
CEP170	2.75e-206	0.475877	0.331	0.177	8.47e-202	1	CEP170
ZYX	9.63e-205	0.417014	0.412	0.257	2.96e-200	1	ZYX
CCNL1	1.01e-201	0.472576	0.644	0.517	3.12e-197	1	CCNL1
ALOX5	1.04e-201	0.345826	0.289	0.136	3.19e-197	1	ALOX5
TRAPPC5	7.72e-200	0.394033	0.538	0.403	2.37e-195	1	TRAPPC5
CSRNP1	9.05e-200	0.424284	0.297	0.148	2.78e-195	1	CSRNP1
AKIRIN2	3.81e-199	0.450462	0.33	0.182	1.17e-194	1	AKIRIN2
OSBPL8	1.11e-198	0.519682	0.446	0.304	3.42e-194	1	OSBPL8
PICALM	5.44e-196	0.442537	0.443	0.296	1.67e-191	1	PICALM
MBNL1	3.82e-195	0.395181	0.604	0.477	1.17e-190	1	MBNL1
UBE2D3	2.23e-194	0.390214	0.647	0.537	6.86e-190	1	UBE2D3
LACTB	1.03e-192	0.390531	0.326	0.18	3.18e-188	1	LACTB
NAGK	1.33e-192	0.382823	0.296	0.152	4.09e-188	1	NAGK
MAP3K1	7.98e-192	0.426588	0.362	0.21	2.45e-187	1	MAP3K1
RIPK2	9.5e-188	0.418445	0.268	0.131	2.92e-183	1	RIPK2
H3F3B	1.83e-187	0.324896	0.942	0.879	5.64e-183	1	H3F3B
SCPEP1	2.28e-184	0.375399	0.278	0.139	7.02e-180	1	SCPEP1
RHOA	1.79e-182	0.277672	0.732	0.636	5.49e-178	1	RHOA
ATP6V0C	1.33e-180	0.352435	0.676	0.572	4.08e-176	1	ATP6V0C
WSB1	2.18e-177	0.442841	0.608	0.485	6.71e-173	1	WSB1
SORL1	2.61e-176	0.468529	0.418	0.269	8.04e-172	1	SORL1
HLA-DQA1	6.37e-176	0.590171	0.331	0.18	1.96e-171	1	HLA-DQA1
CRTAP	3.76e-175	0.361696	0.331	0.191	1.15e-170	1	CRTAP
EFHD2	4.36e-175	0.385297	0.625	0.503	1.34e-170	1	EFHD2
GNA13	1.06e-172	0.453227	0.337	0.196	3.27e-168	1	GNA13
IKZF1	2.6e-167	0.26922	0.297	0.152	7.99e-163	1	IKZF1
UBE2J1	1.07e-166	0.379066	0.34	0.204	3.3e-162	1	UBE2J1
SNX2	1.04e-165	0.355241	0.36	0.226	3.18e-161	1	SNX2
SCO2	8.28e-165	0.391333	0.265	0.138	2.54e-160	1	SCO2
FKBP15	4.55e-162	0.346322	0.253	0.127	1.4e-157	1	FKBP15
DUSP2	4.57e-162	0.530877	0.42	0.277	1.4e-157	1	DUSP2
ICAM3	6.39e-162	0.396925	0.253	0.126	1.97e-157	1	ICAM3
MOB1A	6.48e-160	0.347945	0.526	0.414	1.99e-155	1	MOB1A
CDKN1A	1.21e-159	0.500205	0.428	0.299	3.72e-155	1	CDKN1A
NIN	2.86e-159	0.343659	0.29	0.158	8.78e-155	1	NIN
NIBAN1	1.11e-158	0.427986	0.263	0.131	3.42e-154	1	NIBAN1
LAMTOR4	4.08e-157	0.356355	0.568	0.454	1.25e-152	1	LAMTOR4
PPP1R15B	1.97e-156	0.448734	0.36	0.232	6.07e-152	1	PPP1R15B
NCOA4	4.34e-156	0.388172	0.411	0.286	1.33e-151	1	NCOA4
FOXN3	3.34e-154	0.306227	0.304	0.169	1.03e-149	1	FOXN3
RASSF5	9.6e-154	0.352428	0.254	0.128	2.95e-149	1	RASSF5
PPP1R15A	1.45e-153	0.413257	0.659	0.553	4.44e-149	1	PPP1R15A
AGTRAP	1.7e-152	0.408635	0.34	0.214	5.23e-148	1	AGTRAP
MYD88	4.94e-152	0.340325	0.309	0.181	1.52e-147	1	MYD88
PCBP1	1.46e-149	0.289446	0.662	0.562	4.49e-145	1	PCBP1
RAB32	1.9e-148	0.3499	0.312	0.185	5.85e-144	1	RAB32
CAP1	5.06e-148	0.319494	0.606	0.503	1.55e-143	1	CAP1
GADD45B	1.95e-147	0.552717	0.481	0.357	5.99e-143	1	GADD45B
JMJD1C	3.47e-146	0.483011	0.545	0.445	1.07e-141	1	JMJD1C
RAP1A	6.04e-145	0.375295	0.4	0.28	1.86e-140	1	RAP1A
ZFP36	1.93e-144	0.334888	0.779	0.702	5.92e-140	1	ZFP36
SAT2	2.84e-144	0.330223	0.295	0.17	8.74e-140	1	SAT2
LIMS1	3.3e-144	0.471575	0.47	0.363	1.01e-139	1	LIMS1
TRIM38	3.31e-144	0.4168	0.323	0.199	1.02e-139	1	TRIM38
NFKBIZ	1.18e-142	0.562198	0.535	0.43	3.64e-138	1	NFKBIZ
TCIRG1	1.64e-142	0.36113	0.359	0.234	5.05e-138	1	TCIRG1
SKAP2	1.14e-141	0.443614	0.452	0.338	3.5e-137	1	SKAP2
ACTR3	3.13e-141	0.345739	0.611	0.51	9.63e-137	1	ACTR3
RNF13	1.7e-140	0.479192	0.4	0.29	5.23e-136	1	RNF13
RAC2	1e-139	0.285578	0.377	0.244	3.09e-135	1	RAC2
ATP6V1F	1.13e-138	0.379866	0.506	0.408	3.48e-134	1	ATP6V1F
CSK	3.25e-138	0.302778	0.274	0.154	9.98e-134	1	CSK
GNAI3	7.52e-137	0.477202	0.405	0.293	2.31e-132	1	GNAI3
CXCL2	1.28e-136	0.87436	0.324	0.202	3.93e-132	1	CXCL2
ADGRE5	1.47e-136	0.472127	0.392	0.275	4.5e-132	1	ADGRE5
USP3	1.65e-133	0.366471	0.344	0.226	5.08e-129	1	USP3
SSH2	8.6e-133	0.356515	0.278	0.16	2.64e-128	1	SSH2
PPP1R18	1.24e-130	0.329346	0.283	0.163	3.8e-126	1	PPP1R18
FNBP1	1.41e-130	0.294097	0.334	0.208	4.34e-126	1	FNBP1
SERPINB1	1.54e-129	0.370339	0.623	0.515	4.74e-125	1	SERPINB1
ATG3	3.36e-128	0.378064	0.375	0.265	1.03e-123	1	ATG3
RPL23	1.57e-127	0.313313	0.83	0.761	4.83e-123	1	RPL23
AP2S1	2.04e-127	0.329245	0.529	0.434	6.28e-123	1	AP2S1
ZNF106	2.19e-127	0.375349	0.405	0.293	6.73e-123	1	ZNF106
TPM3	7.51e-127	0.255918	0.784	0.703	2.31e-122	1	TPM3
STK10	1.51e-126	0.267576	0.261	0.146	4.65e-122	1	STK10
ARPC4	4.2e-126	0.340073	0.458	0.352	1.29e-121	1	ARPC4
HERPUD1	3.91e-125	0.452445	0.47	0.371	1.2e-120	1	HERPUD1
CHD1	1.04e-124	0.389447	0.417	0.306	3.2e-120	1	CHD1
PTEN	3.61e-124	0.404765	0.399	0.289	1.11e-119	1	PTEN
ADPGK	3.15e-122	0.321298	0.273	0.16	9.68e-118	1	ADPGK
TALDO1	2.85e-121	0.365758	0.55	0.445	8.75e-117	1	TALDO1
GNAQ	3.27e-121	0.392615	0.42	0.313	1e-116	1	GNAQ
PFKFB3	9.26e-118	0.398444	0.256	0.147	2.85e-113	1	PFKFB3
CXCR4	3.37e-117	0.678723	0.482	0.373	1.04e-112	1	CXCR4
NOTCH2	3.75e-117	0.314943	0.282	0.172	1.15e-112	1	NOTCH2
RAB8B	1.94e-115	0.330103	0.292	0.179	5.97e-111	1	RAB8B
PTGER4	1.98e-115	0.342749	0.251	0.143	6.08e-111	1	PTGER4
GSTO1	3.33e-115	0.345655	0.49	0.397	1.02e-110	1	GSTO1
MYADM	7.66e-115	0.373902	0.457	0.353	2.35e-110	1	MYADM
PAG1	2.82e-114	0.353819	0.266	0.155	8.67e-110	1	PAG1
UBE2R2	5.86e-114	0.383676	0.362	0.26	1.8e-109	1	UBE2R2
WASHC4	2.78e-113	0.346481	0.289	0.182	8.55e-109	1	WASHC4
LAP3	9.52e-113	0.346601	0.358	0.252	2.93e-108	1	LAP3
CCNH	1.33e-109	0.313283	0.3	0.191	4.08e-105	1	CCNH
FKBP5	1.56e-109	0.434951	0.359	0.249	4.8e-105	1	FKBP5
DDX3X	2.51e-109	0.300092	0.651	0.567	7.73e-105	1	DDX3X
LGALS9	4.17e-108	0.264455	0.301	0.195	1.28e-103	1	LGALS9
MED13L	1.59e-107	0.393069	0.35	0.246	4.9e-103	1	MED13L
GRK2	4.89e-107	0.303336	0.335	0.229	1.5e-102	1	GRK2
PRKAG2	3.11e-106	0.392432	0.292	0.191	9.57e-102	1	PRKAG2
MAP3K2	1.71e-105	0.416112	0.46	0.371	5.26e-101	1	MAP3K2
CDC42EP3	2.97e-105	0.394197	0.295	0.189	9.13e-101	1	CDC42EP3
ASAP1	5e-105	0.344398	0.267	0.165	1.54e-100	1	ASAP1
CAPZA1	7.46e-104	0.326505	0.519	0.439	2.29e-99	1	CAPZA1
CTSH	1.23e-103	0.300595	0.47	0.37	3.78e-99	1	CTSH
TLE4	3.55e-102	0.289463	0.26	0.153	1.09e-97	1	TLE4
ACAP2	5.75e-100	0.353884	0.448	0.359	1.77e-95	1	ACAP2
FKBP1A	1.21e-99	0.288033	0.465	0.366	3.73e-95	1	FKBP1A
LRRFIP1	2.63e-99	0.304798	0.715	0.623	8.07e-95	1	LRRFIP1
CHMP1B	2.9e-99	0.513108	0.444	0.372	8.92e-95	1	CHMP1B
FBP1	5.77e-97	0.778342	0.331	0.242	1.77e-92	1	FBP1
ID2	3.91e-96	0.40883	0.395	0.297	1.2e-91	1	ID2
CLEC2B	5.61e-96	0.352193	0.328	0.22	1.72e-91	1	CLEC2B
DPYSL2	7.72e-94	0.263225	0.322	0.221	2.37e-89	1	DPYSL2
MIS18BP1	1.29e-93	0.340122	0.308	0.211	3.96e-89	1	MIS18BP1
TRIB1	2.58e-92	0.459746	0.313	0.219	7.93e-88	1	TRIB1
SMCO4	2.66e-92	0.274981	0.262	0.167	8.17e-88	1	SMCO4
OSTF1	1.19e-91	0.298787	0.367	0.275	3.64e-87	1	OSTF1
EIF3L	3.4e-91	0.271693	0.36	0.269	1.05e-86	1	EIF3L
TSC22D3	8.4e-91	0.371136	0.543	0.46	2.58e-86	1	TSC22D3
IER5	1.62e-90	0.477753	0.338	0.246	4.97e-86	1	IER5
PLBD1	8.77e-90	0.387301	0.35	0.26	2.7e-85	1	PLBD1
MBD2	1.1e-88	0.276575	0.36	0.272	3.37e-84	1	MBD2
PGK1	1.15e-87	0.273086	0.599	0.522	3.53e-83	1	PGK1
ENO1	7.25e-87	0.275468	0.612	0.533	2.23e-82	1	ENO1
LIPA	1.48e-86	0.340426	0.265	0.175	4.56e-82	1	LIPA
CXCL16	3.37e-85	0.366547	0.327	0.238	1.04e-80	1	CXCL16
CORO1C	3.46e-85	0.259305	0.27	0.178	1.06e-80	1	CORO1C
NUP58	6.13e-85	0.361675	0.276	0.187	1.88e-80	1	NUP58
ALDH2	9.97e-84	0.278003	0.34	0.243	3.06e-79	1	ALDH2
ARL8B	3.38e-83	0.277691	0.332	0.245	1.04e-78	1	ARL8B
CREG1	5.92e-83	0.280183	0.312	0.225	1.82e-78	1	CREG1
BLOC1S6	7.73e-83	0.325088	0.313	0.226	2.38e-78	1	BLOC1S6
PNPLA8	3.61e-81	0.361844	0.331	0.246	1.11e-76	1	PNPLA8
IFITM2	6.4e-81	0.8027	0.597	0.514	1.97e-76	1	IFITM2
KLF6	2.06e-80	0.288258	0.744	0.673	6.33e-76	1	KLF6
ARL4A	2.09e-80	0.370865	0.351	0.27	6.41e-76	1	ARL4A
XRN2	2.18e-80	0.308418	0.408	0.329	6.71e-76	1	XRN2
ATP6AP2	1.05e-79	0.265065	0.464	0.394	3.22e-75	1	ATP6AP2
CD55	6.22e-78	0.291979	0.63	0.535	1.91e-73	1	CD55
KLF10	1.41e-76	0.338627	0.326	0.241	4.33e-72	1	KLF10
HIPK3	6.73e-76	0.283902	0.327	0.242	2.07e-71	1	HIPK3
NFE2L2	1.77e-74	0.314867	0.513	0.453	5.45e-70	1	NFE2L2
ATP6V1A	7.1e-74	0.319545	0.299	0.22	2.18e-69	1	ATP6V1A
VASP	9.88e-74	0.340971	0.461	0.394	3.04e-69	1	VASP
MX2	1.02e-73	0.34046	0.261	0.176	3.15e-69	1	MX2
ACSL4	1.07e-72	0.304018	0.286	0.204	3.28e-68	1	ACSL4
SNX3	1.15e-72	0.252999	0.48	0.41	3.53e-68	1	SNX3
IL10RB	5.36e-70	0.286804	0.263	0.186	1.65e-65	1	IL10RB
SLC16A3	2.67e-69	0.316691	0.364	0.281	8.21e-65	1	SLC16A3
NFKB1	4.32e-68	0.295143	0.313	0.234	1.33e-63	1	NFKB1
BID	6.38e-68	0.328568	0.3	0.225	1.96e-63	1	BID
VEGFA	9.46e-68	0.519163	0.39	0.322	2.91e-63	1	VEGFA
ARHGAP26	3.53e-66	0.271937	0.341	0.259	1.09e-61	1	ARHGAP26
RYBP	1.7e-65	0.372379	0.255	0.182	5.23e-61	1	RYBP
BAZ1A	2.11e-65	0.305776	0.369	0.297	6.49e-61	1	BAZ1A
DICER1	3.53e-65	0.312991	0.334	0.261	1.09e-60	1	DICER1
DDX21	6.24e-65	0.255731	0.479	0.416	1.92e-60	1	DDX21
CTSD	1.46e-64	0.366987	0.665	0.609	4.47e-60	1	CTSD
SEC14L1	7.55e-64	0.455524	0.337	0.264	2.32e-59	1	SEC14L1
STK4	1.68e-63	0.266949	0.447	0.376	5.16e-59	1	STK4
PLK3	2.08e-63	0.287187	0.252	0.175	6.38e-59	1	PLK3
PAK2	5.24e-63	0.275405	0.551	0.491	1.61e-58	1	PAK2
C6orf62	1.4e-62	0.296735	0.367	0.293	4.31e-58	1	C6orf62
PURB	6.91e-60	0.314654	0.301	0.23	2.12e-55	1	PURB
SCAF11	5.29e-56	0.255236	0.497	0.44	1.63e-51	1	SCAF11
PRKAR1A	6.92e-55	0.278437	0.437	0.381	2.13e-50	1	PRKAR1A
INSIG1	1.45e-54	0.312796	0.263	0.19	4.47e-50	1	INSIG1
NUMB	2.71e-54	0.3158	0.329	0.265	8.34e-50	1	NUMB
RB1	3.59e-54	0.253604	0.278	0.209	1.1e-49	1	RB1
ATP13A3	4.42e-54	0.350504	0.357	0.299	1.36e-49	1	ATP13A3
CDC40	2.12e-53	0.251489	0.253	0.187	6.51e-49	1	CDC40
CFLAR	1.09e-52	0.310687	0.496	0.443	3.36e-48	1	CFLAR
CCNY	1.41e-52	0.260433	0.264	0.2	4.34e-48	1	CCNY
MAP1LC3B	1.71e-52	0.283503	0.491	0.439	5.26e-48	1	MAP1LC3B
MAT2A	3.53e-50	0.315399	0.403	0.35	1.08e-45	1	MAT2A
METTL9	4.16e-50	0.33568	0.359	0.31	1.28e-45	1	METTL9
ZDHHC20	1.23e-49	0.29346	0.304	0.244	3.79e-45	1	ZDHHC20
PHF20L1	5.53e-49	0.395187	0.338	0.282	1.7e-44	1	PHF20L1
LBR	2.25e-48	0.327303	0.314	0.252	6.92e-44	1	LBR
TMEM167A	2.39e-47	0.260388	0.441	0.392	7.33e-43	1	TMEM167A
ETF1	1.25e-46	0.265258	0.325	0.267	3.83e-42	1	ETF1
CTSC	3.17e-46	0.272513	0.439	0.388	9.73e-42	1	CTSC
TIMP1	1.22e-45	0.390644	0.694	0.659	3.75e-41	1	TIMP1
SRA1	2.26e-42	0.253725	0.288	0.234	6.96e-38	1	SRA1
HSPA1A	1.08e-41	0.352302	0.335	0.45	3.32e-37	1	HSPA1A
IRF1	1.44e-41	0.37576	0.445	0.405	4.43e-37	1	IRF1
YPEL5	4.54e-41	0.322492	0.429	0.386	1.4e-36	1	YPEL5
EGR1	8.06e-41	0.293917	0.539	0.478	2.48e-36	1	EGR1
RGS1	1.92e-40	0.502463	0.267	0.213	5.89e-36	1	RGS1
RGCC	3.07e-40	0.449103	0.291	0.237	9.44e-36	1	RGCC
FLOT1	8.79e-40	0.28181	0.335	0.284	2.7e-35	1	FLOT1
FNIP1	4.95e-38	0.269696	0.268	0.213	1.52e-33	1	FNIP1
SLC25A37	4.13e-37	0.495437	0.436	0.399	1.27e-32	1	SLC25A37
WTAP	1.03e-36	0.276106	0.356	0.312	3.18e-32	1	WTAP
FAM133B	5.92e-35	0.297998	0.406	0.37	1.82e-30	1	FAM133B
ANP32A	1.7e-34	0.326059	0.412	0.372	5.22e-30	1	ANP32A
APOE	2.36e-34	0.329674	0.191	0.275	7.25e-30	1	APOE
TUT7	5.79e-30	0.282156	0.282	0.239	1.78e-25	1	TUT7
TANK	1.69e-27	0.287001	0.3	0.262	5.18e-23	1	TANK
AGFG1	3.35e-27	0.273911	0.339	0.307	1.03e-22	1	AGFG1
IFRD1	8.91e-24	0.339277	0.303	0.266	2.74e-19	1	IFRD1
CCL4	3.49e-21	1.10281	0.293	0.256	1.07e-16	1	CCL4
SMCHD1	7.9e-16	0.29156	0.461	0.45	2.43e-11	1	SMCHD1
PELI1	7.67e-10	0.279438	0.26	0.245	2.36e-05	1	PELI1
MARCKS	4.25e-07	0.327389	0.496	0.519	0.0130663	1	MARCKS
TFRC	3.57e-05	0.318675	0.251	0.254	1	1	TFRC
SPP1	0.000252655	1.32353	0.328	0.403	1	1	SPP1
CTSL	0.00635165	0.285238	0.29	0.301	1	1	CTSL
COL1A1	0	1.77702	0.561	0.125	0	2	COL1A1
COL1A2	0	1.50624	0.45	0.106	0	2	COL1A2
COL3A1	0	1.42736	0.43	0.097	0	2	COL3A1
CD74	0	0.741454	0.892	0.762	0	2	CD74
RPLP0	0	0.733269	0.851	0.813	0	2	RPLP0
RPL41	0	0.64705	0.986	0.952	0	2	RPL41
S100A61	0	0.611611	0.976	0.938	0	2	S100A6
PTPRC1	0	0.459441	1	1	0	2	PTPRC
ACTB1	3.73e-278	0.423075	0.991	0.972	1.15e-273	2	ACTB
RPS12	7.84e-248	0.435303	0.965	0.939	2.41e-243	2	RPS12
RPS8	6.81e-246	0.443079	0.959	0.924	2.09e-241	2	RPS8
SPARC	6.52e-240	1.18941	0.299	0.102	2e-235	2	SPARC
GAPDH	4e-236	0.598617	0.891	0.845	1.23e-231	2	GAPDH
RPS28	3.73e-227	0.463246	0.93	0.921	1.15e-222	2	RPS28
RPS15	5.24e-206	0.497432	0.89	0.891	1.61e-201	2	RPS15
RPS15A	1.25e-192	0.459478	0.92	0.918	3.85e-188	2	RPS15A
ZFP361	2.42e-188	0.699575	0.747	0.731	7.45e-184	2	ZFP36
HBA2	2.01e-181	0.394449	0.281	0.105	6.18e-177	2	HBA2
RPLP1	2.61e-175	0.309814	0.986	0.964	8.03e-171	2	RPLP1
DEFB1	1.86e-172	1.28031	0.271	0.111	5.73e-168	2	DEFB1
RPL29	7.64e-164	0.460188	0.877	0.882	2.35e-159	2	RPL29
FN1	1.76e-160	0.649909	0.446	0.25	5.4e-156	2	FN1
RPL12	6.31e-152	0.376452	0.915	0.92	1.94e-147	2	RPL12
RPL30	2.09e-133	0.358447	0.92	0.928	6.42e-129	2	RPL30
IL1B1	3.3e-132	0.257445	0.52	0.319	1.01e-127	2	IL1B
RPS19	7.96e-132	0.382359	0.899	0.914	2.45e-127	2	RPS19
HIST1H1E	1.86e-121	1.25476	0.271	0.136	5.7e-117	2	HIST1H1E
PPDPF1	6.23e-118	0.598659	0.705	0.704	1.91e-113	2	PPDPF
RPL34	3.21e-107	0.319086	0.898	0.914	9.88e-103	2	RPL34
NFKBIA1	1.97e-101	0.442536	0.652	0.611	6.06e-97	2	NFKBIA
RPL28	3.65e-90	0.264691	0.956	0.951	1.12e-85	2	RPL28
RPL18A	3.16e-83	0.301522	0.9	0.907	9.71e-79	2	RPL18A
RPL32	2.46e-80	0.255751	0.915	0.934	7.58e-76	2	RPL32
RPL19	6.61e-78	0.289894	0.904	0.921	2.03e-73	2	RPL19
KRT191	3.33e-77	0.298689	0.681	0.549	1.03e-72	2	KRT19
FAU	7.17e-73	0.361051	0.795	0.887	2.21e-68	2	FAU
RPS3	4.24e-72	0.298698	0.845	0.892	1.3e-67	2	RPS3
RPL36	5.21e-72	0.359253	0.769	0.863	1.6e-67	2	RPL36
ARF5	5.92e-72	0.250638	0.194	0.411	1.82e-67	2	ARF5
RPS5	9.5e-68	0.373336	0.743	0.824	2.92e-63	2	RPS5
IFITM3	1.18e-66	0.63232	0.567	0.609	3.64e-62	2	IFITM3
RPS13	8.03e-66	0.28085	0.842	0.898	2.47e-61	2	RPS13
ATP5MF	2.23e-65	0.277398	0.249	0.493	6.87e-61	2	ATP5MF
UXT	1.42e-64	0.264754	0.185	0.392	4.35e-60	2	UXT
KHDRBS1	2.37e-63	0.276169	0.23	0.459	7.29e-59	2	KHDRBS1
CAPG	1.17e-62	0.290759	0.231	0.475	3.61e-58	2	CAPG
TRMT112	2.69e-62	0.252058	0.224	0.443	8.28e-58	2	TRMT112
ADAR	1.11e-60	0.257422	0.199	0.404	3.41e-56	2	ADAR
EIF4H	2.32e-60	0.262264	0.145	0.319	7.15e-56	2	EIF4H
RPL7A	1.05e-59	0.271091	0.812	0.877	3.23e-55	2	RPL7A
BCAP31	3.25e-59	0.284503	0.203	0.41	1e-54	2	BCAP31
SYNGR2	4.41e-59	0.368115	0.181	0.388	1.36e-54	2	SYNGR2
MZT2B1	1.07e-58	0.260288	0.23	0.446	3.29e-54	2	MZT2B
TAGLN2	1.49e-58	0.707819	0.586	0.659	4.59e-54	2	TAGLN2
TM9SF2	1.64e-57	0.331527	0.204	0.409	5.03e-53	2	TM9SF2
NDUFA3	2.23e-57	0.265202	0.171	0.353	6.84e-53	2	NDUFA3
PABPN1	2.48e-57	0.299401	0.178	0.366	7.63e-53	2	PABPN1
C19orf53	5.58e-57	0.271409	0.225	0.439	1.72e-52	2	C19orf53
TMEM14C	1.87e-55	0.25074	0.187	0.373	5.75e-51	2	TMEM14C
ROMO1	1.15e-54	0.267821	0.219	0.42	3.52e-50	2	ROMO1
RPS10	3.09e-53	0.299274	0.161	0.331	9.51e-49	2	RPS10
HNRNPF	3.01e-52	0.301797	0.265	0.498	9.25e-48	2	HNRNPF
EIF4EBP2	5.14e-52	0.257698	0.129	0.28	1.58e-47	2	EIF4EBP2
FKBP8	5.23e-51	0.31009	0.168	0.341	1.61e-46	2	FKBP8
APEX1	6.35e-50	0.259116	0.136	0.285	1.95e-45	2	APEX1
SPCS2	1.73e-49	0.256884	0.263	0.488	5.33e-45	2	SPCS2
RPL35A	4.27e-49	0.289201	0.778	0.875	1.31e-44	2	RPL35A
IFITM1	4.49e-49	0.8986	0.33	0.255	1.38e-44	2	IFITM1
IFITM21	5.95e-47	0.405697	0.527	0.55	1.83e-42	2	IFITM2
MRPS21	6.78e-47	0.342799	0.196	0.374	2.08e-42	2	MRPS21
PSMB2	1.03e-46	0.315522	0.176	0.343	3.16e-42	2	PSMB2
H2AFJ	3e-46	0.256039	0.227	0.421	9.23e-42	2	H2AFJ
NDUFB9	2.36e-45	0.310039	0.216	0.403	7.25e-41	2	NDUFB9
TMEM258	3.22e-45	0.367644	0.251	0.463	9.88e-41	2	TMEM258
CDC42SE1	1.16e-44	0.280209	0.183	0.355	3.56e-40	2	CDC42SE1
STK24	1.94e-44	0.384069	0.179	0.35	5.96e-40	2	STK24
MRPL52	3.36e-44	0.359763	0.173	0.335	1.03e-39	2	MRPL52
LSR1	1.29e-43	0.253965	0.134	0.278	3.95e-39	2	LSR
YPEL3	3.66e-43	0.256993	0.177	0.337	1.13e-38	2	YPEL3
UQCR11	9.43e-43	0.299902	0.314	0.559	2.9e-38	2	UQCR11
CD46	2.32e-42	0.275108	0.289	0.516	7.13e-38	2	CD46
CDC37	2.92e-42	0.38255	0.208	0.388	8.96e-38	2	CDC37
PPT11	3.89e-42	0.319749	0.164	0.321	1.19e-37	2	PPT1
NDUFC1	1.14e-41	0.349535	0.193	0.359	3.5e-37	2	NDUFC1
AHNAK	3.65e-41	0.593444	0.586	0.676	1.12e-36	2	AHNAK
RPS25	9.73e-41	0.288666	0.733	0.857	2.99e-36	2	RPS25
CUTA	1.91e-40	0.329289	0.212	0.39	5.89e-36	2	CUTA
SSR2	2.5e-40	0.334772	0.272	0.489	7.67e-36	2	SSR2
CIRBP	3.26e-40	0.255944	0.262	0.473	1e-35	2	CIRBP
RAC21	4.02e-40	0.334077	0.161	0.318	1.24e-35	2	RAC2
ZYX1	6.45e-40	0.328835	0.181	0.341	1.98e-35	2	ZYX
CNN2	1.48e-39	0.319118	0.131	0.265	4.56e-35	2	CNN2
HNRNPL	1.82e-39	0.340506	0.13	0.262	5.6e-35	2	HNRNPL
RPS27L	1.89e-39	0.296336	0.279	0.496	5.8e-35	2	RPS27L
CFD1	2.68e-39	0.478026	0.158	0.311	8.24e-35	2	CFD
COMMD6	9.83e-39	0.284196	0.326	0.57	3.02e-34	2	COMMD6
MICOS13	1.37e-38	0.342153	0.155	0.297	4.2e-34	2	MICOS13
CCDC85B	1.78e-38	0.293247	0.15	0.291	5.47e-34	2	CCDC85B
CSNK2B	9.68e-38	0.372448	0.206	0.372	2.97e-33	2	CSNK2B
PHB2	1.49e-37	0.338371	0.16	0.3	4.57e-33	2	PHB2
PSMB5	3.81e-37	0.284788	0.145	0.276	1.17e-32	2	PSMB5
TUBB4B	1.04e-36	0.293559	0.226	0.401	3.19e-32	2	TUBB4B
ATP5F1D	1.99e-36	0.297085	0.321	0.562	6.12e-32	2	ATP5F1D
UQCRQ	2.58e-36	0.316862	0.29	0.509	7.92e-32	2	UQCRQ
PFN11	9.57e-36	0.420039	0.66	0.771	2.94e-31	2	PFN1
PPIA	1.34e-34	0.37553	0.656	0.774	4.12e-30	2	PPIA
NUCB1	1.63e-34	0.309132	0.154	0.285	5.01e-30	2	NUCB1
VCP	3.31e-33	0.393659	0.179	0.322	1.02e-28	2	VCP
PSME1	2.01e-32	0.301972	0.337	0.581	6.17e-28	2	PSME1
TLE5	3.2e-32	0.402062	0.236	0.411	9.83e-28	2	TLE5
JUNB1	7.85e-32	0.303529	0.691	0.796	2.41e-27	2	JUNB
NDUFA11	8.15e-32	0.367831	0.295	0.504	2.5e-27	2	NDUFA11
TOMM7	8.22e-31	0.254342	0.369	0.63	2.53e-26	2	TOMM7
SMCHD11	1.2e-30	0.258047	0.282	0.481	3.69e-26	2	SMCHD1
SNRPD2	4.77e-30	0.389924	0.286	0.485	1.46e-25	2	SNRPD2
ANXA31	3.11e-29	0.265063	0.136	0.252	9.55e-25	2	ANXA3
PRDX2	4.53e-29	0.27967	0.196	0.334	1.39e-24	2	PRDX2
TACSTD21	1.74e-28	0.777615	0.346	0.322	5.35e-24	2	TACSTD2
SEPTIN9	2.37e-27	0.467033	0.212	0.368	7.3e-23	2	SEPTIN9
TMEM176A	5.2e-27	0.290972	0.166	0.289	1.6e-22	2	TMEM176A
RNF213	2.35e-26	0.358974	0.306	0.512	7.21e-22	2	RNF213
ARHGDIB1	5.13e-26	0.303244	0.299	0.504	1.58e-21	2	ARHGDIB
APP1	7.2e-26	0.294823	0.257	0.427	2.21e-21	2	APP
KRTCAP2	1.11e-25	0.421014	0.286	0.477	3.42e-21	2	KRTCAP2
TMA7	2.88e-25	0.265398	0.369	0.614	8.86e-21	2	TMA7
ATP5MG	1.64e-24	0.273848	0.39	0.642	5.05e-20	2	ATP5MG
EEF2	2.49e-24	0.634699	0.529	0.639	7.65e-20	2	EEF2
SMIM221	2.53e-24	0.357104	0.188	0.326	7.78e-20	2	SMIM22
NDUFS5	2.81e-24	0.337423	0.327	0.542	8.63e-20	2	NDUFS5
MYH9	2.14e-23	0.372003	0.311	0.508	6.57e-19	2	MYH9
IGF2R	2.49e-23	0.365767	0.163	0.274	7.65e-19	2	IGF2R
CD99	3.06e-23	0.428631	0.255	0.423	9.42e-19	2	CD99
APOE1	5.82e-22	0.362024	0.283	0.235	1.79e-17	2	APOE
CALR	6.46e-22	0.256958	0.359	0.585	1.98e-17	2	CALR
IER21	1.46e-21	0.385447	0.597	0.723	4.48e-17	2	IER2
RPL22L1	5.22e-21	0.443303	0.236	0.384	1.6e-16	2	RPL22L1
MAP4	7.62e-21	0.370299	0.187	0.303	2.34e-16	2	MAP4
FXYD5	2.71e-20	0.499981	0.328	0.552	8.32e-16	2	FXYD5
TUBB	5.48e-20	0.360647	0.255	0.404	1.69e-15	2	TUBB
MT2A	7.11e-20	0.447628	0.313	0.492	2.19e-15	2	MT2A
TMEM176B	1.9e-19	0.370529	0.216	0.348	5.85e-15	2	TMEM176B
TIMP2	2.96e-19	0.399504	0.293	0.474	9.09e-15	2	TIMP2
SPTAN1	5.35e-18	0.432581	0.186	0.295	1.64e-13	2	SPTAN1
IL321	1.49e-17	0.601918	0.386	0.392	4.57e-13	2	IL32
NFIC	3.41e-17	0.289599	0.162	0.257	1.05e-12	2	NFIC
FLNA1	1.59e-16	0.390198	0.289	0.451	4.89e-12	2	FLNA
TNFAIP21	3.8e-16	0.325386	0.214	0.333	1.17e-11	2	TNFAIP2
SF1	4.09e-16	0.485948	0.292	0.459	1.26e-11	2	SF1
TPI1	6.49e-16	0.273582	0.404	0.63	1.99e-11	2	TPI1
ITGB41	2.56e-15	0.461196	0.161	0.261	7.86e-11	2	ITGB4
TNFRSF12A1	5.38e-15	0.297787	0.18	0.277	1.65e-10	2	TNFRSF12A
IL2RG	1.3e-14	0.465073	0.161	0.255	4.01e-10	2	IL2RG
KLF2	9.55e-14	0.299028	0.349	0.54	2.93e-09	2	KLF2
MGST1	1.07e-13	0.404566	0.228	0.351	3.29e-09	2	MGST1
IGFBP7	1.38e-12	0.615434	0.252	0.227	4.25e-08	2	IGFBP7
TMEM2381	2.73e-12	0.451251	0.207	0.316	8.38e-08	2	TMEM238
TGFB11	5.36e-12	0.505702	0.199	0.303	1.65e-07	2	TGFB1
CSTB	5.96e-12	0.323267	0.582	0.694	1.83e-07	2	CSTB
SRRM2	6.07e-12	0.329533	0.416	0.657	1.87e-07	2	SRRM2
RPL36AL	3.58e-11	0.310454	0.414	0.648	1.1e-06	2	RPL36AL
RPS4Y1	5.5e-11	0.735251	0.253	0.248	1.69e-06	2	RPS4Y1
C12orf57	3.46e-10	0.444056	0.261	0.384	1.06e-05	2	C12orf57
ITGB21	4.24e-10	0.343741	0.253	0.38	1.3e-05	2	ITGB2
ELOB	2.59e-09	0.373341	0.432	0.659	7.97e-05	2	ELOB
PLEC	8.42e-08	0.563302	0.278	0.408	0.0025895	2	PLEC
DSP1	1.48e-05	0.36203	0.235	0.322	0.454619	2	DSP
DUSP21	0.000127483	0.371454	0.258	0.347	1	2	DUSP2
S100A131	0.000175885	0.448002	0.224	0.298	1	2	S100A13
H1FX	0.000246693	0.49318	0.323	0.447	1	2	H1FX
OST4	0.000542359	0.530341	0.392	0.575	1	2	OST4
GPRC5A1	0.00085192	0.596599	0.316	0.362	1	2	GPRC5A
RHOA1	0.00147554	0.36865	0.481	0.704	1	2	RHOA
TPM11	0.00474267	0.495601	0.346	0.401	1	2	TPM1
SFRP2	0	1.6339	0.69	0.068	0	3	SFRP2
IGHG1	0	1.51245	0.554	0.057	0	3	IGHG1
HBG2	0	0.929666	0.307	0.007	0	3	HBG2
SPARCL1	2.65e-290	1.50937	0.565	0.062	8.16e-286	3	SPARCL1
DCN	2.53e-283	1.31635	0.664	0.086	7.77e-279	3	DCN
HBB	4.23e-274	1.441	1	0.313	1.3e-269	3	HBB
MGP	4.87e-269	1.28111	0.729	0.115	1.5e-264	3	MGP
IGKC1	8.65e-237	2.74868	0.804	0.203	2.66e-232	3	IGKC
COL3A11	1.92e-236	1.49475	0.741	0.132	5.9e-232	3	COL3A1
C7	4.03e-208	0.983042	0.369	0.036	1.24e-203	3	C7
COL1A21	1.41e-197	1.40424	0.714	0.143	4.32e-193	3	COL1A2
COL1A11	9.68e-197	1.53098	0.765	0.174	2.97e-192	3	COL1A1
LUM	1.21e-189	1.30628	0.565	0.091	3.72e-185	3	LUM
MMP71	6.09e-157	1.34304	0.878	0.305	1.87e-152	3	MMP7
IGFBP71	9.71e-155	1.51348	0.75	0.222	2.98e-150	3	IGFBP7
C11orf96	1.39e-152	1.07001	0.399	0.057	4.26e-148	3	C11orf96
SPARC1	1.5e-147	1.15383	0.586	0.121	4.62e-143	3	SPARC
FBLN1	1.05e-143	1.05212	0.414	0.064	3.24e-139	3	FBLN1
NNMT1	4.6e-130	1.31396	0.616	0.163	1.42e-125	3	NNMT
GNG11	4.29e-111	0.930323	0.262	0.034	1.32e-106	3	GNG11
ACTA2	2.29e-93	0.945483	0.28	0.044	7.04e-89	3	ACTA2
APOA1	7.85e-90	1.04462	0.307	0.053	2.41e-85	3	APOA1
CALD11	1.03e-89	1.20147	0.533	0.162	3.17e-85	3	CALD1
TIMP3	4.43e-84	0.93308	0.375	0.083	1.36e-79	3	TIMP3
TAGLN	4.83e-75	1.09064	0.387	0.096	1.49e-70	3	TAGLN
CCDC80	1.66e-74	0.802892	0.31	0.063	5.11e-70	3	CCDC80
CTHRC1	2.42e-70	0.820292	0.268	0.051	7.43e-66	3	CTHRC1
HBA1	6.84e-69	0.722983	0.324	0.07	2.1e-64	3	HBA1
RARRES2	1.08e-68	0.897299	0.375	0.098	3.32e-64	3	RARRES2
RPS27	2.96e-65	0.552863	0.985	0.929	9.09e-61	3	RPS27
IGFBP4	5.81e-65	1.13688	0.482	0.176	1.78e-60	3	IGFBP4
KRT171	5.44e-64	0.709217	0.673	0.283	1.67e-59	3	KRT17
MT2A1	1.06e-62	0.562764	0.804	0.464	3.26e-58	3	MT2A
RPS18	6.48e-57	0.52148	0.991	0.929	1.99e-52	3	RPS18
MTRNR2L121	6.88e-55	0.834925	0.738	0.448	2.12e-50	3	MTRNR2L12
HBA21	2.22e-53	0.690651	0.411	0.124	6.82e-49	3	HBA2
JUN	1.28e-49	0.670226	0.872	0.63	3.92e-45	3	JUN
COL6A3	5.08e-49	0.662678	0.298	0.077	1.56e-44	3	COL6A3
ADIRF1	3.58e-48	0.932208	0.464	0.188	1.1e-43	3	ADIRF
A2M	1.66e-47	0.90755	0.292	0.083	5.11e-43	3	A2M
COL6A2	2.05e-47	0.851903	0.312	0.091	6.3e-43	3	COL6A2
RBP1	5.76e-47	0.909011	0.283	0.08	1.77e-42	3	RBP1
MMP2	1.56e-45	0.665448	0.277	0.074	4.78e-41	3	MMP2
RPL8	5.28e-42	0.460514	0.961	0.874	1.62e-37	3	RPL8
RPL3	1.02e-41	0.563536	0.949	0.837	3.13e-37	3	RPL3
RPL10A	3.27e-41	0.546051	0.908	0.799	1.01e-36	3	RPL10A
RPS31	9.49e-39	0.422076	0.964	0.885	2.92e-34	3	RPS3
LMNA1	3.39e-37	0.768529	0.673	0.451	1.04e-32	3	LMNA
MYL12B1	2.12e-35	0.528084	0.878	0.735	6.51e-31	3	MYL12B
PRAP1	3.18e-34	0.654592	0.271	0.087	9.79e-30	3	PRAP1
RPS3A	1.25e-31	0.362616	0.979	0.918	3.83e-27	3	RPS3A
CLU1	1.53e-31	0.660359	0.396	0.174	4.71e-27	3	CLU
CCL51	2.33e-31	0.911288	0.446	0.216	7.16e-27	3	CCL5
RPL7A1	3.03e-31	0.415258	0.958	0.867	9.32e-27	3	RPL7A
RPS4X	3.31e-31	0.397563	0.964	0.883	1.02e-26	3	RPS4X
CCN2	1.57e-28	0.567574	0.324	0.131	4.83e-24	3	CCN2
GSTP11	3.3e-28	0.434943	0.896	0.76	1.01e-23	3	GSTP1
MUCL31	1.04e-27	0.30844	0.351	0.145	3.19e-23	3	MUCL3
KRT192	2.4e-26	0.274805	0.887	0.562	7.38e-22	3	KRT19
ELF31	1.17e-25	0.528851	0.613	0.368	3.58e-21	3	ELF3
RPL5	2.26e-25	0.393664	0.94	0.828	6.95e-21	3	RPL5
EEF1G	6.13e-24	0.522864	0.804	0.705	1.89e-19	3	EEF1G
RPL361	8.33e-24	0.398875	0.92	0.849	2.56e-19	3	RPL36
PTMA1	1.09e-22	0.266868	0.985	0.936	3.35e-18	3	PTMA
RPS91	1.36e-22	0.387862	0.955	0.869	4.19e-18	3	RPS9
RPL191	3.56e-22	0.284588	0.97	0.918	1.09e-17	3	RPL19
RPL37A	6.01e-22	0.33558	0.946	0.852	1.85e-17	3	RPL37A
CAV11	1.07e-21	0.684209	0.348	0.174	3.29e-17	3	CAV1
EPCAM1	3.35e-21	0.437872	0.646	0.397	1.03e-16	3	EPCAM
GSTM31	8.7e-21	0.783429	0.295	0.143	2.67e-16	3	GSTM3
RPL35	1.09e-20	0.393891	0.878	0.808	3.36e-16	3	RPL35
MYL12A1	1.59e-20	0.408163	0.833	0.734	4.88e-16	3	MYL12A
RPS23	3.07e-20	0.310662	0.982	0.901	9.42e-16	3	RPS23
TPM21	4.08e-20	0.620796	0.336	0.169	1.25e-15	3	TPM2
GSN1	4.13e-20	0.551062	0.58	0.426	1.27e-15	3	GSN
PLAAT31	6.21e-20	0.715891	0.452	0.3	1.91e-15	3	PLAAT3
KRT181	3.3e-19	0.272316	0.676	0.439	1.01e-14	3	KRT18
CD69	3.9e-19	0.656239	0.455	0.288	1.2e-14	3	CD69
TCIM1	1.08e-18	0.657952	0.307	0.154	3.31e-14	3	TCIM
MT-ND4L	2.63e-18	0.367477	0.786	0.689	8.07e-14	3	MT-ND4L
RACK1	3.94e-18	0.345979	0.89	0.802	1.21e-13	3	RACK1
SELENOW1	5.47e-18	0.547191	0.616	0.501	1.68e-13	3	SELENOW
RPS211	1.55e-17	0.313981	0.905	0.841	4.75e-13	3	RPS21
IL322	2.64e-17	0.468409	0.562	0.389	8.1e-13	3	IL32
COL6A1	1.2e-16	0.621684	0.283	0.141	3.68e-12	3	COL6A1
GUK11	1.29e-16	0.50258	0.673	0.61	3.98e-12	3	GUK1
UBB	9.72e-16	0.407243	0.711	0.648	2.99e-11	3	UBB
GPX4	1.6e-15	0.488484	0.688	0.619	4.93e-11	3	GPX4
CD631	2.77e-15	0.306756	0.827	0.689	8.5e-11	3	CD63
RPS291	1.41e-14	0.272778	0.929	0.815	4.34e-10	3	RPS29
KRT16	1.55e-14	0.433257	0.277	0.14	4.76e-10	3	KRT16
CD91	3.09e-14	0.408354	0.595	0.454	9.5e-10	3	CD9
PDLIM11	3.37e-14	0.700567	0.357	0.232	1.04e-09	3	PDLIM1
PDZK1IP11	5.5e-14	0.538492	0.366	0.223	1.69e-09	3	PDZK1IP1
EEF1B2	1.06e-13	0.353509	0.807	0.75	3.27e-09	3	EEF1B2
RPS51	2.4e-13	0.28207	0.881	0.813	7.37e-09	3	RPS5
RPL7	3.42e-13	0.28971	0.902	0.816	1.05e-08	3	RPL7
TM4SF41	3.75e-13	0.461148	0.274	0.144	1.15e-08	3	TM4SF4
CAV21	2.82e-12	0.570327	0.354	0.237	8.67e-08	3	CAV2
CLDN41	1.13e-11	0.332047	0.515	0.358	3.46e-07	3	CLDN4
CALM1	2.18e-11	0.318778	0.777	0.714	6.7e-07	3	CALM1
EMP11	5.02e-11	0.483986	0.372	0.258	1.54e-06	3	EMP1
JUND	1.59e-10	0.258442	0.818	0.773	4.89e-06	3	JUND
CD81	2.6e-10	0.523823	0.503	0.431	8e-06	3	CD81
CD591	3.16e-10	0.382602	0.53	0.416	9.72e-06	3	CD59
SELENOM1	6.69e-10	0.507379	0.321	0.219	2.06e-05	3	SELENOM
CRIP1	7.27e-10	0.276981	0.72	0.652	2.24e-05	3	CRIP1
SYNE21	9.64e-10	0.373871	0.506	0.394	2.96e-05	3	SYNE2
NDUFS51	1.13e-09	0.469373	0.56	0.513	3.47e-05	3	NDUFS5
EEF1D	2.05e-09	0.278797	0.747	0.738	6.29e-05	3	EEF1D
S100A161	2.18e-09	0.384597	0.443	0.328	6.7e-05	3	S100A16
NOP53	2.58e-09	0.615918	0.449	0.398	7.92e-05	3	NOP53
CIRBP1	5.54e-09	0.521806	0.488	0.445	0.000170428	3	CIRBP
OLFM4	6.66e-09	0.615247	0.259	0.148	0.000204573	3	OLFM4
CLIC31	9.43e-09	0.417	0.301	0.197	0.000289844	3	CLIC3
NME21	2.57e-08	0.256672	0.738	0.678	0.000790864	3	NME2
FOXQ11	3.14e-08	0.467357	0.268	0.178	0.000963875	3	FOXQ1
TNFRSF12A2	4.65e-08	0.506707	0.351	0.263	0.00142976	3	TNFRSF12A
PRDX11	5.52e-08	0.355787	0.646	0.593	0.001696	3	PRDX1
MT1X	7.57e-08	0.448771	0.295	0.205	0.00232619	3	MT1X
HNRNPH11	8.13e-08	0.374897	0.56	0.537	0.00249751	3	HNRNPH1
CLIC1	8.43e-08	0.331198	0.699	0.676	0.00259127	3	CLIC1
CCND11	9.22e-08	0.429475	0.363	0.272	0.00283305	3	CCND1
TOB11	9.42e-08	0.469779	0.426	0.357	0.00289575	3	TOB1
CYSTM11	2.19e-07	0.254444	0.551	0.443	0.00672137	3	CYSTM1
C3	2.54e-07	0.36761	0.256	0.168	0.00779277	3	C3
MGST31	3.53e-07	0.416982	0.518	0.486	0.0108426	3	MGST3
CFD2	3.86e-07	0.40534	0.372	0.29	0.0118712	3	CFD
MSLN1	1.28e-06	0.423991	0.265	0.185	0.0393962	3	MSLN
C9orf161	3.22e-06	0.478152	0.446	0.417	0.0988276	3	C9orf16
SRP141	1.06e-05	0.266164	0.673	0.689	0.326407	3	SRP14
KRTCAP21	1.12e-05	0.447581	0.464	0.452	0.343549	3	KRTCAP2
SLC25A6	1.19e-05	0.30141	0.571	0.564	0.366124	3	SLC25A6
TSC22D31	1.33e-05	0.320572	0.515	0.493	0.407909	3	TSC22D3
CD991	2.96e-05	0.443566	0.423	0.401	0.909336	3	CD99
CRIP21	3.38e-05	0.520053	0.253	0.193	1	3	CRIP2
EMP21	3.99e-05	0.497933	0.253	0.196	1	3	EMP2
BIRC31	6.9e-05	0.306633	0.402	0.353	1	3	BIRC3
GAS51	7.33e-05	0.357915	0.488	0.49	1	3	GAS5
PPP1R14B1	8.8e-05	0.381796	0.426	0.396	1	3	PPP1R14B
TMEM176B1	0.000160567	0.46071	0.366	0.33	1	3	TMEM176B
SNHG291	0.00037337	0.310401	0.545	0.562	1	3	SNHG29
SOX41	0.000681566	0.384745	0.333	0.294	1	3	SOX4
ID11	0.000928543	0.270872	0.351	0.304	1	3	ID1
DSTN1	0.00106508	0.329184	0.473	0.46	1	3	DSTN
TSC22D11	0.00132969	0.387879	0.33	0.294	1	3	TSC22D1
CUTA1	0.00220239	0.449343	0.369	0.367	1	3	CUTA
SOD11	0.00348589	0.293842	0.458	0.462	1	3	SOD1
TSTD11	0.00380299	0.389191	0.31	0.286	1	3	TSTD1

## Sheet: c. neutrophil cluster 
Supplementary table 1c. Neutrophil clusters in human
Tissue	State	Human	Alias	Marker genes	Potential function	Pro-/anti-tumor
Tumor	TAN-0	Neu_0_NECTIN2	NECTIN2+ TAN	NECTIN2, IFI6, S100A10, DYNLL1, LGALS3	Immunosuppressive	Pro-tumor
	TAN-1	Neu_1_OLR1	OLR1+ TAN	OLR1, CXCL8, CCL4, CCL3	Immunosuppressive	Pro-tumor
	TAN-2	Neu_2_CD74	CD74+ TAN	CD74, COL1A1, COL1A2	Antigen presenting	unclear
	TAN-3	Neu_3_SFRP2	SFRP2+ TAN	SFRP2, IGHG1, HBG2	unclear	unclear
